# Supplementary material for: Machine Learning and Blood-Targeted Proteomics Enable Early Prediction and Etiological Discrimination of Hypertensive Pregnancy Disorders
Source: Int J Mol Sci. 2026 Jan 30;27(3):1402. doi: 10.3390/ijms27031402 (PMC12897837; doi:10.3390/ijms27031402)
Supplement: Supplementary file 1 [file ijms-27-01402-s001.zip]

Archive with 3 entries (2 files):
- ijms-4103917-supplementary/
- ijms-4103917-supplementary/Supplementary figures.pdf
- ijms-4103917-supplementary/Supplementary tables.xlsx
