# Supplementary material for: Machine Learning and Blood-Targeted Proteomics Enable Early Prediction and Etiological Discrimination of Hypertensive Pregnancy Disorders
Source: Int J Mol Sci. 2026 Jan 30;27(3):1402. doi: 10.3390/ijms27031402 (PMC12897837; doi:10.3390/ijms27031402)
Supplement: Supplementary file 1 [file ijms-27-01402-s001.zip › ijms-4103917-supplementary/Supplementary tables.xlsx]

## Sheet: Table S1
Table S1. Clinical parameters showing significant variation (p<0.05) across all study groups. Data are presented as n (%) for categorical variables and median (Q1; Q3) for continuous variables.
Parametr	Control (Group 1)	CAH (Group 2)	GAH (Group 3)	IUGR (Group 4)	PE	P
Anamnesis
Myoma presence, n(%)	8(10%)	4(17%)	8(36%)	2(18%)	2(6%) (Group 5)	0.01
Habitual miscarage, n(%)	0(0%)	1(4%)	1(5%)	2(18%)	12(38%)	<0.001 p1-4 = 0.048 p1-5 < 0.001
PE in anamnesis, n (%)	0(0%)	5(21%)	0(0%)	2(18%)	7(22%)	<0.001
Nulliparious, n(%)	40(48%)	11 (46%)	16 (73%)	4 (36%)	24 (75%)	0.02
Preterm delivery in anamnesis, n(%)	3(4%)	3(12%)	1(5%)	1(9%)	8(25%)	0.009 p1-5 = 0.01
1st screening
Age, years	30.3 (27.4; 32.65)	34.05 (29.23; 37.05)	31.85 (29.62; 36.77)	31.9 (30.45; 32.85)	33.35 (29.08; 37.45)	<0.001 p1-2 = 0.006 p1-5 = 0.002
Mother BMI, kg/m2	21.22 (19.18; 23.01)	24.9 (20.64; 28.3)	23.54 (21.93; 26.54)	20.39 (20.31; 21.61)	22.74 (20.36; 24.52)	<0.001 p1-2 = 0.007 p1-3 = 0.003
Mean artherial pressure, mm hg	83.17 (77.08; 86.08)	92.75 (86.42; 96.21)	88.17 (83.33; 93.33)	81.67 (78.38; 88.43)	91.08 (84.91; 98.38)	<0.001 p1-2 < 0.001 p1-3 = 0.03 p1-5 < 0.001
Mean artherial pressure, MoM	0.98 (0.92; 1.04)	1.03 (0.97; 1.13)	1.02 (0.96; 1.08)	0.97 (0.95; 1.09)	1.05 (0.97; 1.12)	0.02 p1-5 = 0.02
PI of Uterus art.	1.56 (1.31; 2)	1.61 (1.32; 1.89)	1.81 (1.42; 2.18)	2.01 (1.33; 2.32)	2 (1.68; 2.23)	0.03 p1-5 < 0.001
PI of Uterus art., MoM	0.98 (0.78; 1.19)	1 (0.85; 1.19)	1.1 (0.94; 1.34)	1.2 (0.76; 1.4)	1.17 (1.02; 1.33)	0.049 p1-5 = 0.03
PAPP-A, mIU/ml	3.09 (2.08; 4.59)	2.41 (1.45; 3.43)	2.44 (2.01; 3.54)	2.06 (1.14; 2.64)	2.07 (1.35; 3.09)	0.03 p1-5 = 0.03
PlGF, pg/ml	26.6 (20.34; 35.06)	24.07 (15.18; 28.09)	22.5 (15.7; 30.62)	22 (14.43; 23.59)	15.7 (9.31; 21.62)	<0.001 p1-5 < 0.001
PIGF, MoM	0.76 (0.6; 1.03)	0.63 (0.45; 0.79)	0.58 (0.44; 0.75)	0.89 (0.69; 0.93)	0.56 (0.4; 0.7)	<0.001 p1-2 = 0.04 p1-3 = 0.02 p1-5 <0.001 p4-5 = 0.04
free beta-HCG 1st screening, MoM	1.12 (0.78; 1.65)	1.26 (0.92; 1.62)	0.79 (0.59; 1.21)	0.86 (0.54; 1.07)	0.78 (0.55; 1.32)	0.009 p2-5 = 0.03
High risk of PE by 1st screening, n(%)	1(1%)	7(29%)	5(23%)	0(0%)	17(53%)	<0.001 p1-2 < 0.001 p1-3 = 0.008 p1-5 < 0.001
Antihypertensive treatment, n(%)	0(0%)	0(0%)	0(0%)	0(0%)	8(33%)	<0.001 p1-2 =0.001 p1-3< 0.001 p1-4 < 0.001 p1-5 < 0.001
Course of pregnancy
Prevention by aspirin, n(%)	2(2%)	5(21%)	3(14%)	0(0%)	15(47%)	<0.001 p1-5 < 0.001
GDM, n(%)	0(0%)	1(4%)	0(0%)	1(9%)	8(25%)	<0.001
Renal disorders, n(%)	0(0%)	3(12%)	2(9%)	1(9%)	4(12%)	0.0350415
Treatment by NMG, n(%)	0(0%)	5(21%)	7(32%)	3(27%)	19(59%)	<0.001 p1-2 =0.002 p1-3< 0.001 p1-4 < 0.001 p1-5 < 0.001
Before delivery
SAP, mm. hg.	114 (110; 118.5)	123.5 (115.75; 130)	119 (114.25; 121)	116 (112.5; 120)	135 (125; 149.75)	<0.001 p1-2 = 0.001 p1-5 < 0.001 p2-5 = 0.03 p3-5 < 0.001 p4-5 < 0.001
DAP, mm. hg.	70 (70; 75)	80 (73.5; 90)	77.5 (70.5; 81.5)	70 (70; 71.5)	89 (80; 99.25)	<0.001 p1-2 < 0.001 p1-5 < 0.001 p2-4 = 0.006 p3-5 = 0.001 p4-5 < 0.001
PI of Cord art.	0.78 (0.7; 0.89)	0.85 (0.72; 0.97)	0.81 (0.67; 0.9)	0.91 (0.81; 0.96)	0.95 (0.82; 1.13)	<0.001 p1-5 < 0.001 p3-5 = 0.02
Cerebra-placental ratio	1.84 (1.52; 2.17)	2.02 (1.59; 2.4)	1.77 (1.61; 2.32)	1.76 (1.49; 1.92)	1.5 (1.31; 1.84)	0.007 p1-5 = 0.005 p2-5 = 0.008 p3-5 = 0.04
Creatinine, mkM/L	67.4 (61.55; 71.9)	69.6 (62.8; 75.03)	71.45 (66.22; 74.52)	64.7 (60.45; 73.9)	80.8 (70.85; 87.77)	<0.001 p1-5 < 0.001 p2-5 = 0.01 p4-5 = 0.006
Delivery
Gestation age at the delivery, weeks	39.5 (39; 40.2)	38.3 (37.6; 39.42)	39.35 (38.55; 40)	38.1 (37.8; 38.7)	37.2 (34.8; 38)	<0.001 p1-2 = 0.006 p1-4 = 0.002 p1-5 < 0.001 p2-5 = 0.04 p3-5 < 0.001
Preterm delivery, n(%)	0(0%)	0(0%)	0(0%)	2(18%)	14(44%)	<0.001
Type of delivery, n(%)	surgery - 9(11%)_x000D_ pathological - 0(0%)_x000D_ physiological - 74(89%)	surgery - 11(46%)_x000D_ pathological - 0(0%)_x000D_ physiological - 13(54%)	surgery - 12(55%)_x000D_ pathological - 1(5%)_x000D_ physiological - 9(41%)	surgery - 6(55%)_x000D_ pathological - 0(0%)_x000D_ physiological - 5(45%)	surgery - 24(75%)_x000D_ pathological - 1(3%)_x000D_ physiological - 7(22%)	<0.001 p1-2 = 0.003 p1-3 < 0.001 p1-4 = 0.01 p1-5 < 0.001
Delivery initiation, n(%)	Pre-delivery CS - 5(6%)_x000D_ Spontaneous - 66(80%)_x000D_ Induced - 12(14%)	Pre-delivery CS - 9(38%)_x000D_ Spontaneous - 12(50%)_x000D_ Induced - 3(12%)	Pre-delivery CS - 7(32%)_x000D_ Spontaneous - 11(50%)_x000D_ Induced - 4(18%)	Pre-delivery CS - 6(55%)_x000D_ Spontaneous - 4(36%)_x000D_ Induced - 1(9%)	Pre-delivery CS - 18(56%)_x000D_ Spontaneous - 6(19%)_x000D_ Induced - 8(25%)	<0.001 p1-2 = 0.003 p1-3 = 0.02 p1-4 < 0.001 p1-5 < 0.001
Blood loss, ml	250 (250; 300)	475 (300; 750)	500 (312.5; 750)	500 (250; 750)	700 (475; 700)	<0.001 p1-2 < 0.001 p1-3 < 0.001 p1-5 < 0.001
Emergency CS, n(%)	4(5%)	4(17%)	6(27%)	4(36%)	19(59%)	<0.001 p1-4 = 0.03 p1-5 < 0.001 p2-5 = 0.046
Apgar - 1 minutes	8 (8; 8)	8 (8; 8)	8 (8; 8)	8 (8; 8)	8 (7; 8)	<0.001 p1-5 < 0.001 p2-5 < 0.001 p3-5 = 0.002
Apgar - 5 minutes	9 (9; 9)	9 (9; 9)	9 (9; 9)	9 (8.5; 9)	8.5 (8; 9)	<0.001 p1-5 < 0.001 p2-5 < 0.001 p3-5 = 0.001
Weight of the newborn, g	3400 (3183; 3624)	3282 (2885.75; 3442.5)	3421 (3072.5; 3581.25)	2478 (2320; 2577.5)	2745 (1691; 3097.5)	<0.001 p1-4 < 0.001 p1-5 < 0.001 p2-4 = 0.002 p2-5 = 0.01 p3-4 < 0.001 p3-5 < 0.001
Discharge, days	3 (2; 3)	3.5 (3; 4)	4 (3; 5)	3 (3; 4)	5 (4; 6)	<0.001 p1-2 = 0.001 p1-3 < 0.001 p1-5 < 0.001 p2-5 = 0.01 p4-5 = 0.04
Daily protein loss	0 (0; 0)	0 (0; 0)	0 (0; 0)	0 (0; 0)	0.07 (0; 1.47)	<0.001 p1-5 < 0.001 p2-5 < 0.001 p3-5 < 0.001 p4-5 < 0.001
Daily proteinuria, g/L	0 (0; 0)	0 (0; 0.12)	0 (0; 0.04)	0 (0; 0)	1.1 (0.61; 2.18)	<0.001 p1-5 < 0.001 p2-5 < 0.001 p3-5 < 0.001 p4-5 < 0.001
One-time proteinuria, g/L	0 (0; 0)	0 (0; 0.1)	0 (0; 0)	0 (0; 0)	1.81 (0.83; 3.11)	<0.001 p1-5 < 0.001 p2-5 < 0.001 p3-5 < 0.001 p4-5 < 0.001
Placent histology
Small size of placent, n(%)	25(30%)	4(17%)	6(27%)	11(100%)	18(56%)	<0.001 p1-4 < 0.001 p2-4 < 0.001 p3-4 = 0.004
Delayed maturation, n(%)	9(11%)	3(12%)	3(14%)	5(45%)	4(12%)	0.0428465
Placenta weight, n(%)	464 (419; 494)	440.5 (412; 499.25)	480 (427.5; 538.75)	334 (323; 355.5)	362 (279.75; 432.25)	<0.001 p1-4 < 0.001 p1-5 < 0.001 p2-4 < 0.001 p2-5 = 0.003 p3-4 < 0.001 p3-5 < 0.001

## Sheet: Table S2
Table S2. Comparison of clinical parameters between the IUGR and PE groups. Presented are group values, test statistics, and statistical power. Data are n (%) for categorical variables and median (Q1; Q3) for continuous variables.
Clinical parameters	IUGR	PE	P	Power
Anamnesis
Myoma presence, n(%)	2(18%)	2(6%)	0.57	0.09
Habitual miscarage, n(%)	2(18%)	12(38%)	0.42	0.13
IVF, n(%)	0(0%)	2(6%)	0.98	0.05
PE in anamnesis, n (%)	2(18%)	7(22%)	1	0.05
Parity	2 (1; 2)	1 (1; 1.25)	0.03	0.36
Nulliparious, n(%)	4 (36%)	24 (75%)	0.05	0.5
Anamnesis of miscarage, n (%)	2(18%)	4(12%)	1	0.05
antenatal fetal death in anamnesis, n(%)	0(0%)	1(3%)	1	0.05
Preterm delivery in anamnesis, n(%)	1(9%)	8(25%)	0.49	0.11
GDM in anamnesis, n(%)	0(0%)	0 (0%)	1	0
CAH, n(%)	0(0%)	7(22%)	0.22	0.23
1st screening
Gest. age, weeks	12.29 (12.14; 12.43)	12.29 (12.11; 12.57)	0.56	0.11
Age, years	31.9 (30.45; 32.85)	33.35 (29.08; 37.45)	0.18	0.48
Mother BMI, kg/m2	20.39 (20.31; 21.61)	22.74 (20.36; 24.52)	0.12	0.27
Obesity, n(%)	0(0%)	3(9%)	0.71	0.07
Mean artherial pressure, mm hg	81.67 (78.38; 88.43)	91.08 (84.91; 98.38)	0.04	0.5
Mean artherial pressure, MoM	0.97 (0.95; 1.09)	1.05 (0.97; 1.12)	0.47	0.1
PI of Uterus art.	2.01 (1.33; 2.32)	2 (1.68; 2.23)	0.72	0.12
PI of Uterus art., MoM	1.2 (0.76; 1.4)	1.17 (1.02; 1.33)	0.65	0.14
PAPP-A, mIU/ml	2.06 (1.14; 2.64)	2.07 (1.35; 3.09)	0.77	0.05
PlGF, pg/ml	22 (14.43; 23.59)	15.7 (9.31; 21.62)	0.22	0.24
Free ß-hgch, mIU/ml	40.64 (27.95; 61.34)	41.98 (28.63; 67.2)	0.79	0.09
PAPP-A, MoM	0.69 (0.41; 0.98)	0.84 (0.57; 1.07)	0.31	0.08
PIGF, MoM	0.89 (0.69; 0.93)	0.56 (0.4; 0.7)	0.005	0.83
free beta-hgch 1st screening, MoM	0.86 (0.54; 1.07)	0.78 (0.55; 1.32)	0.82	0.09
High risk of PE by 1st screening, n(%)	0(0%)	17(53%)	0.006	0.79
Male sex of the fetus, n(%)	3(27%)	16(50%)	0.34	0.16
Course of pregnancy
Prevention by aspirin, n(%)	0(0%)	15(47%)	0.01	0.69
GAH, n(%)	0(0%)	1(3%)	1	0.05
GDM, n(%)	1(9%)	8(25%)	0.49	0.11
Renal disorders, n(%)	1(9%)	4(12%)	1	0.05
Macrosomia, n(%)	0(0%)	0(0%)	1	0
Treatment by NMG, n(%)	3(27%)	19(59%)	0.14	0.32
Before delivery
SAP, mm. hg.	116 (112.5; 120)	135 (125; 149.75)	<0.001	0.99
DAP, mm. hg.	70 (70; 71.5)	89 (80; 99.25)	<0.001	1
PI of Uterus art.	2.01 (1.33; 2.32)	1.95 (1.6; 2.15)	0.93	0.07
PI of Cord art.	0.91 (0.81; 0.96)	0.95 (0.82; 1.13)	0.48	0.2
PI of middle brain arthery	1.49 (1.39; 1.6)	1.53 (1.26; 1.67)	0.99	0.05
Cerebra-placental ratio	1.76 (1.49; 1.92)	1.5 (1.31; 1.84)	0.26	0.12
Creatinine, mkM/L	64.7 (60.45; 73.9)	80.8 (70.85; 87.77)	0.002	0.93
Thrombocytes, 109/L	258 (235.5; 290.5)	226.5 (147.25; 246)	0.03	0.54
Delivery
Gestation age at the delivery, weeks	38.1 (37.8; 38.7)	37.2 (34.8; 38)	0.05	0.42
Preterm delivery, n(%)	2(18%)	14(44%)	0.25	0.21
Type of delivery, n(%)	surgery - 6(55%)	surgery - 24(75%)	0.29	0.35
	pathological - 0(0%)	pathological - 1(3%)
	physiological - 5(45%)	physiological - 7(22%)
Delivery initiation, n(%)	Pre-delivery CS - 6(55%)	pre-delivery CS - 18(56%)	0.35	0.3
	Spontaneous - 4(36%)	Spontaneous - 6(19%)
	Induced - 1(9%)	Induced - 8(25%)
Blood loss, ml	500 (250; 750)	700 (475; 700)	0.47	0.27
Emergency CS, n(%)	4(36%)	19(59%)	0.33	0.16
Apgar - 1 minutes	8 (8; 8)	8 (7; 8)	0.2	0.25
Apgar - 5 minutes	9 (8.5; 9)	8.5 (8; 9)	0.15	0.34
Weight of the newborn, g	2478 (2320; 2577.5)	2745 (1691; 3097.5)	0.3	0.06
Discharge, days	3 (3; 4)	5 (4; 6)	0.006	0.43
Daily protein loss	0 (0; 0)	0.07 (0; 1.47)	0.009	0.5
Daily proteinuria, g/L	0 (0; 0)	1.1 (0.61; 2.18)	<0.001	0.3
One-time proteinuria, g/L	0 (0; 0)	1.81 (0.83; 3.11)	<0.001	0.98
Placenta hystology
Villusit, n(%)	0(0%)	2(6%)	0.98	0.05
Сhorioamnionitis, n(%)	1(9%)	1(3%)	1	0.05
Umbilical cord anomalies, n(%)	10(91%)	25(78%)	0.62	0.08
Infarcts, n(%)	4(36%)	8(25%)	0.74	0.06
Fibrine, n(%)	5(45%)	13(41%)	1	0.05
Small size of placent, n(%)	11(100%)	18(56%)	0.02	0.63
Delayed maturation, n(%)	5(45%)	4(12%)	0.06	0.47
Predominance of angiogenesis, n(%)	9(82%)	21(66%)	0.53	0.1
Compensated state, n(%)	5(45%)	15(47%)	1	0.05
Placenta weight, n(%)	334 (323; 355.5)	362 (279.75; 432.25)	0.32	0.06
Chorion scores, n(%)	33 (32; 33)	30 (22; 32)	0.03	0.36

## Sheet: Table S3
Table S3. Comparison of clinical parameters between the CAH and GAH groups. Presented are group values, test statistics, and statistical power. Data are n (%) for categorical variables and median (Q1; Q3) for continuous variables.
Clinical parametr	CAH	GAH	P	Power
Anamnesis
Myoma presence, n(%)	4(17%)	8(36%)	0.236559	0.219611
Habitual miscarage, n(%)	1(4%)	1(5%)	1	0.05
IVF, n(%)	2(8%)	2(9%)	1	0.05
PE in anamnesis, n (%)	5(21%)	0(0%)	0.0728911	0.433988
Parity	2 (1; 2)	1 (1; 1.75)	0.209858	0.119566
Nulliparious, n(%)	11 (46%)	16 (73%)	0.12	0.34
Anamnesis of miscarage, n (%)	3(12%)	4(18%)	0.900485	0.0517932
antenatal fetal death in anamnesis, n(%)	2(8%)	1(5%)	1	0.05
Preterm delivery in anamnesis, n(%)	3(12%)	1(5%)	0.665252	0.0717083
GDM in anamnesis, n(%)	0(0%)	0 (0%)	1	0
the 1st trimester screening
Gest. age, weeks	12.43 (12.14; 12.89)	12.57 (12.32; 13.25)	0.188789	0.243289
Age, years	34.05 (29.23; 37.05)	31.85 (29.62; 36.77)	0.660073	0.0833324
Mother BMI, kg/m2	24.9 (20.64; 28.3)	23.54 (21.93; 26.54)	0.851723	0.053407
Obesity, n(%)	2(8%)	2(9%)	1	0.05
Mean artherial pressure, mm hg	92.75 (86.42; 96.21)	88.17 (83.33; 93.33)	0.167269	0.335661
Mean artherial pressure, MoM	1.03 (0.97; 1.13)	1.02 (0.96; 1.08)	0.492154	0.16905
PI of Uterus art.	1.61 (1.32; 1.89)	1.81 (1.42; 2.18)	0.26205	0.180064
PI of Uterus art., MoM	1 (0.85; 1.19)	1.1 (0.94; 1.34)	0.21633	0.19043
PAPP-A, mIU/ml	2.41 (1.45; 3.43)	2.44 (2.01; 3.54)	0.50604	0.0511899
PlGF, pg/ml	24.07 (15.18; 28.09)	22.5 (15.7; 30.62)	0.79186	0.106184
Free ß-hgch, mIU/ml	54.27 (39.12; 71.46)	37.45 (25.77; 49.79)	0.0140858	0.408083
PAPP-A, MoM	0.89 (0.57; 1.2)	0.95 (0.79; 1.24)	0.422172	0.0507726
PIGF, MoM	0.63 (0.45; 0.79)	0.58 (0.44; 0.75)	0.72495	0.0500291
free beta-hgch 1st screening, MoM	1.26 (0.92; 1.62)	0.79 (0.59; 1.21)	0.0114412	0.20354
High risk of PE by 1st screening, n(%)	7(29%)	5(23%)	0.872298	0.052965
Male sex of the fetus, n(%)	9(38%)	13(59%)	0.242434	0.215338
Course of pregnancy
Prevention by aspirin, n(%)	5(21%)	3(14%)	0.799549	0.057419
GDM, n(%)	1(4%)	0(0%)	1	0.05
Renal disorders, n(%)	3(12%)	2(9%)	1	0.05
Macrosomia, n(%)	1(4%)	1(5%)	1	0.05
Treatment by NMG, n(%)	5(21%)	7(32%)	0.609039	0.0804652
Before delivery
SAP, mm. hg.	123.5 (115.75; 130)	119 (114.25; 121)	0.127036	0.413465
DAP, mm. hg.	80 (73.5; 90)	77.5 (70.5; 81.5)	0.114584	0.380889
PI of Uterus art.	1.61 (1.32; 1.89)	1.81 (1.42; 2.18)	0.26205	0.180064
PI of Cord art.	0.85 (0.72; 0.97)	0.81 (0.67; 0.9)	0.226333	0.280459
PI of middle brain arthery	1.59 (1.43; 1.78)	1.5 (1.27; 1.79)	0.403224	0.108735
Cerebra-placental ratio	2.02 (1.59; 2.4)	1.77 (1.61; 2.32)	0.67602	0.057137
Creatinine, mkM/L	69.6 (62.8; 75.03)	71.45 (66.22; 74.52)	0.495409	0.0879921
Thrombocytes, 109/L	261.5 (211.5; 280.5)	223.5 (170.5; 270.75)	0.202133	0.233155
Delivery
Gestation age at the delivery, weeks	38.3 (37.6; 39.42)	39.35 (38.55; 40)	0.107694	0.445158
Preterm delivery, n(%)	0(0%)	0(0%)	0.768083	0.0600198
Type of delivery, n(%)	surgery - 11(46%)_x000D_ physiological - 13(54%)_x000D_ pathological - 0(0%)	surgery - 12(55%)_x000D_ physiological - 9(41%)_x000D_ pathological - 1(5%)	0.430206	0.254826
Delivery initiation, n(%)	Pre-delivery CS - 9(38%)_x000D_ Induced - 3(12%)_x000D_ Spontaneous - 12(50%)	Pre-delivery CS - 7(32%)_x000D_ Induced - 4(18%)_x000D_ Spontaneous - 11(50%)	0.83944	0.0909671
Blood loss, ml	475 (300; 750)	500 (312.5; 750)	0.736238	0.058946
Emergency CS, n(%)	4(17%)	6(27%)	0.661126	0.0717991
Apgar - 1 minutes	8 (8; 8)	8 (8; 8)	0.316853	0.181574
Apgar - 5 minutes	9 (9; 9)	9 (9; 9)	0.269746	0.204175
Weight of the newborn, g	3282 (2885.75; 3442.5)	3421 (3072.5; 3581.25)	0.152891	0.289836
Discharge, days	3.5 (3; 4)	4 (3; 5)	0.469938	0.118664
Daily protein loss	0 (0; 0)	0 (0; 0)	0.589602	0.209356
Daily proteinuria, g/L	0 (0; 0.12)	0 (0; 0.04)	0.51703	0.12763
One-time proteinuria, g/L	0 (0; 0.1)	0 (0; 0)	0.0142737	0.488358
Placenta hystology
Villusit, n(%)	1(4%)	1(5%)	1	0.05
Сhorioamnionitis, n(%)	0(0%)	1(5%)	0.964904	0.0502218
Umbilical cord anomalies, n(%)	22(92%)	17(77%)	0.343743	0.157316
Infarcts, n(%)	2(8%)	6(27%)	0.192399	0.256318
Fibrine, n(%)	8(33%)	8(36%)	1	0.05
Small size of placent, n(%)	4(17%)	6(27%)	0.607697	0.0806974
Delayed maturation, n(%)	3(12%)	3(14%)	1	0.05
Predominance of angiogenesis, n(%)	15(62%)	18(82%)	0.260251	0.203109
Compensated state, n(%)	14(58%)	16(73%)	0.475208	0.110142
Placenta weight, n(%)	440.5 (412; 499.25)	480 (427.5; 538.75)	0.252737	0.236418
Chorion scores, n(%)	23 (22; 32)	23 (23; 32)	0.538773	0.0597462

## Sheet: Table S4
Table S4. Comparison of clinical parameters between the GAH and PE groups. Presented are group values, test statistics, and statistical power. Data are n (%) for categorical variables and median (Q1; Q3) for continuous variables.
Clinical parametr	GAH	PE	P	Power
Anamnesis
Myoma presence, n(%)	8(36%)	2(6%)	0.0145811	0.685335
Habitual miscarage, n(%)	1(5%)	12(38%)	0.0139232	0.691212
IVF, n(%)	2(9%)	2(6%)	1	0.05
PE in anamnesis, n (%)	0(0%)	7(22%)	0.646884	0.144916
Parity	1 (1; 1.75)	1 (1; 1.25)	0.0524804	0.491754
Nulliparious, n(%)	16 (73%)	24 (75%)	1	0.05
Anamnesis of miscarage, n (%)	4(18%)_x000D_	4(12%)_x000D_	0.851123	0.054045
antenatal fetal death in anamnesis, n(%)	1(5%)	1(3%)	1	0.05
Preterm delivery in anamnesis, n(%)	1(5%)	8(25%)	0.107363	0.363421
GDM in anamnesis, n(%)	0(0%)	0 (0%)	0.173568	0.27499
the 1st trimester screening
Gest. age, weeks	12.57 (12.32; 13.25)	12.29 (12.11; 12.57)	0.0275263	0.596083
Age, years	31.85 (29.62; 36.77)	33.35 (29.08; 37.45)	0.531943	0.121771
Mother BMI, kg/m2	23.54 (21.93; 26.54)	22.74 (20.36; 24.52)	0.266111	0.0519816
Obesity, n(%)	2(9%)	3(9%)	1	0.05
Mean artherial pressure, mm hg	88.17 (83.33; 93.33)	91.08 (84.91; 98.38)	0.28888	0.20856
Mean artherial pressure, MoM	1.02 (0.96; 1.08)	1.05 (0.97; 1.12)	0.479108	0.123351
PI of Uterus art.	1.81 (1.42; 2.18)	2 (1.68; 2.23)	0.238173	0.210467
PI of Uterus art., MoM	1.1 (0.94; 1.34)	1.17 (1.02; 1.33)	0.65985	0.0888786
PAPP-A, mIU/ml	2.44 (2.01; 3.54)	2.07 (1.35; 3.09)	0.128595	0.211068
PlGF, pg/ml	22.5 (15.7; 30.62)	15.7 (9.31; 21.62)	0.0112543	0.841956
Free ß-hgch, mIU/ml	37.45 (25.77; 49.79)	41.98 (28.63; 67.2)	0.454337	0.176887
PAPP-A, MoM	0.95 (0.79; 1.24)	0.84 (0.57; 1.07)	0.119873	0.0611436
PIGF, MoM	0.58 (0.44; 0.75)	0.56 (0.4; 0.7)	0.631097	0.164983
free beta-hgch 1st screening, MoM	0.79 (0.59; 1.21)	0.78 (0.55; 1.32)	0.778191	0.0911002
High risk of PE by 1st screening, n(%)	5(23%)	17(53%)	0.0509457	0.496844
Male sex of the fetus, n(%)	13(59%)	16(50%)	0.703517	0.0667516
Course of pregnancy
Prevention by aspirin, n(%)	3(14%)	15(47%)	0.0243141	0.614933
GDM, n(%)	0(0%)	8(25%)	0.0314635	0.575834
Renal disorders, n(%)	2(9%)	4(12%)	1	0.05
Macrosomia, n(%)	1(5%)	0(0%)	0.849141	0.054155
Treatment by NMG, n(%)	7(32%)	19(59%)	0.0864921	0.403052
Before delivery
SAP, mm. hg.	119 (114.25; 121)	135 (125; 149.75)	<0.001	0.99859
DAP, mm. hg.	77.5 (70.5; 81.5)	89 (80; 99.25)	<0.001	0.999223
PI of Uterus art.	1.81 (1.42; 2.18)	1.95 (1.6; 2.15)	0.481296	0.110926
PI of Cord art.	0.81 (0.67; 0.9)	0.95 (0.82; 1.13)	0.00651296	0.783526
PI of middle brain arthery	1.5 (1.27; 1.79)	1.53 (1.26; 1.67)	0.646968	0.0703725
Cerebra-placental ratio	1.77 (1.61; 2.32)	1.5 (1.31; 1.84)	0.00633956	0.697116
Creatinine, mkM/L	71.45 (66.22; 74.52)	80.8 (70.85; 87.77)	0.00540896	0.862376
Thrombocytes, 109/L	223.5 (170.5; 270.75)	226.5 (147.25; 246)	0.211269	0.262939
Delivery
Gestation age at the delivery, weeks	39.35 (38.55; 40)	37.2 (34.8; 38)	<0.001	0.990205
Preterm delivery, n(%)	0(0%)	14(44%)	0.00100655	0.908031
Type of delivery, n(%)	surgery - 12(55%)_x000D_ - 1(5%)_x000D_ physiological - 9(41%)	surgery - 24(75%)_x000D_ pathological - 1(3%)_x000D_ physiological- 7(22%)	0.288906	0.350651
Delivery initiation, n(%)	Pre-delivery CS - 7(32%)_x000D_ Spontaneous - 11(50%)_x000D_ Induced - 4(18%)	Pre-delivery CS - 18(56%)_x000D_ Spontaneous - 6(19%)_x000D_ Induced - 8(25%)	0.049843	0.687608
Blood loss, ml	500 (312.5; 750)	700 (475; 700)	0.663221	0.177989
Emergency CS, n(%)	6(27%)	19(59%)	0.0406688	0.534666
Apgar - 1 minutes	8 (8; 8)	8 (7; 8)	0.0294777	0.561729
Apgar - 5 minutes	9 (9; 9)	8.5 (8; 9)	0.00516071	0.848787
Weight of the newborn, g	3421 (3072.5; 3581.25)	2745 (1691; 3097.5)	<0.001	0.995147
Discharge, days	4 (3; 5)	5 (4; 6)	0.00496057	0.846344
Daily protein loss	0 (0; 0)	0.07 (0; 1.47)	<0.001	0.79235
Daily proteinuria, g/L	0 (0; 0.04)	1.1 (0.61; 2.18)	<0.001	0.517983
One-time proteinuria, g/L	0 (0; 0)	1.81 (0.83; 3.11)	<0.001	0.999924
Placenta histology
Villusit, n(%)	1(5%)	2(6%)	1	0.05
Сhorioamnionitis, n(%)	1(5%)	1(3%)	1	0.05
Umbilical cord anomalies, n(%)	17(77%)	25(78%)	1	0.05
Infarcts, n(%)	6(27%)	8(25%)	1	0.05
Fibrine, n(%)	8(36%)	13(41%)	0.974821	0.0501141
Small size of placent, n(%)	6(27%)	18(56%)	0.067713	0.447152
Delayed maturation, n(%)	3(14%)	4(12%)	1	0.05
Predominance of angiogenesis, n(%)	18(82%)	21(66%)	0.319147	0.169143
Compensated state, n(%)	16(73%)	15(47%)	0.107907	0.36249
Placenta weight, n(%)	480 (427.5; 538.75)	362 (279.75; 432.25)	<0.001	0.993753
Chorion scores, n(%)	23 (23; 32)	30 (22; 32)	0.864356	0.157856

## Sheet: Tabls S5
Table S5. Comparison of clinical parameters between the non-PE and PE groups. Presented are group values, test statistics, and statistical power. Data are n (%) for categorical variables and median (Q1; Q3) for continuous variables.
Clinical parametr	Without PE	with PE	P	Power
Anamnesis
Myoma presence, n(%)	22(16%)	2(6%)	0.266468	0.199082
Habitual miscarage, n(%)	4(3%)	12(38%)	<0.001	0.999925
IVF, n(%)	4(3%)	2(6%)	0.681975	0.0694479
PE in anamnesis, n (%)	7(5%)	7(22%)	0.00524958	0.797111
Parity	1 (1; 2)	1 (1; 1.25)	0.0153005	0.566841
Nulliparious, n(%)	71 (51%)	24 (75%)	0.03	0.63
Anamnesis of miscarage, n (%)	13(9%)_x000D_	4(12%)_x000D_	0.824787	0.0556336
antenatal fetal death in anamnesis, n(%)	3(2%)	1(3%)	1	0.05
Preterm delivery in anamnesis, n(%)	8(6%)	8(25%)	0.00227866	0.862434
GDM in anamnesis, n(%)	2(1%)	0(0%)	1	0.05
The 1st trimester screening
Gest. age, weeks	12.43 (12.14; 12.86)	12.29 (12.11; 12.57)	0.125454	0.307426
Age, years	31.55 (27.98; 34.2)	33.35 (29.08; 37.45)	0.0092377	0.854977
Mother BMI, kg/m2	21.69 (19.81; 24.36)	22.74 (20.36; 24.52)	0.238599	0.542872
Obesity, n(%)	5(4%)	3(9%)	0.346574	0.156029
Mean artherial pressure, mm hg	83.33 (79.23; 90.83)	91.08 (84.91; 98.38)	0.00228847	0.927284
Mean artherial pressure, MoM	0.99 (0.94; 1.06)	1.05 (0.97; 1.12)	0.0493604	0.598031
PI of Uterus art.	1.63 (1.33; 2.03)	2 (1.68; 2.23)	0.00335157	0.837959
PI of Uterus art., MoM	1.01 (0.8; 1.21)	1.17 (1.02; 1.33)	0.0145431	0.69671
PAPP-A, mIU/ml	2.74 (1.97; 4.15)	2.07 (1.35; 3.09)	0.0306022	0.4582
PlGF, pg/ml	25.15 (19.02; 32.12)	15.7 (9.31; 21.62)	<0.001	0.997493
Free ß-hgch, mIU/ml	48.88 (34.06; 70.94)	41.98 (28.63; 67.2)	0.288048	0.0739623
PAPP-A, MoM	0.91 (0.64; 1.32)	0.84 (0.57; 1.07)	0.215165	0.0916278
PIGF, MoM	0.73 (0.54; 0.93)	0.56 (0.4; 0.7)	<0.001	0.946452
free beta-hgch 1st screening, MoM	1.04 (0.72; 1.51)	0.78 (0.55; 1.32)	0.0366695	0.477151
High risk of PE by 1st screening, n(%)	13(9%)	17(53%)	<0.001	0.999882
Male sex of the fetus, n(%)	66(47%)	16(50%)	0.923683	0.0510519
Course of pregnancy
Prevention by aspirin, n(%)	10(7%)	15(47%)	<0.001	0.99978
GDM, n(%)	2(1%)	8(25%)	<0.001	0.997129
Renal disorders, n(%)	6(4%)	4(12%)	0.169805	0.278987
Macrosomia, n(%)	2(1%)	0(0%)	1	0.05
Treatment by NMG, n(%)	15(11%)	19(59%)	<0.001	0.999972
Before delivery
SAP, mm. hg.	115.5 (110; 120)	135 (125; 149.75)	<0.001	1
DAP, mm. hg.	72.5 (70; 80)	89 (80; 99.25)	<0.001	1
PI of Uterus art.	1.65 (1.33; 2.03)	1.95 (1.6; 2.15)	0.0249017	0.633977
PI of Cord art.	0.8 (0.7; 0.91)	0.95 (0.82; 1.13)	<0.001	0.999655
PI of middle brain arthery	1.53 (1.33; 1.78)	1.53 (1.26; 1.67)	0.277389	0.161105
Cerebra-placental ratio	1.84 (1.56; 2.21)	1.5 (1.31; 1.84)	<0.001	0.932132
Creatinine, mkM/L	68.5 (62.77; 72.95)	80.8 (70.85; 87.77)	<0.001	1
Thrombocytes, 109/L	244.5 (198.75; 277.25)	226.5 (147.25; 246)	0.0160304	0.770114
Delivery
Gestation age at the delivery, weeks	39.3 (38.4; 40)	37.2 (34.8; 38)	<0.001	1
Preterm delivery, n(%)	2(1%)	14(44%)	<0.001	1
Type of delivery, n(%)	surgery - 38(27%)_x000D_ pathological - 1(1%)_x000D_ physiological - 101(72%)	surgery - 24(75%)_x000D_ pathological - 1(3%)_x000D_ physiological - 7(22%)	<0.001	0.999614
Delivery initiation, n(%)	Pre-delivery CS - 27(19%)_x000D_ Spontaneous - 93(66%)_x000D_ Induced - 20(14%)	Pre-delivery CS - 18(56%)_x000D_ Spontaneous - 6(19%)_x000D_ Induced - 8(25%)	<0.001	0.999071
Blood loss, ml	300 (250; 525)	700 (475; 700)	<0.001	0.998187
Emergency CS, n(%)	18(13%)	19(59%)	<0.001	0.999797
Apgar - 1 minutes	8 (8; 8)	8 (7; 8)	<0.001	0.999922
Apgar - 5 minutes	9 (9; 9)	8.5 (8; 9)	<0.001	1
Weight of the newborn, g	3326 (3084.5; 3560.5)	2745 (1691; 3097.5)	<0.001	1
Discharge, days	3 (2; 4)	5 (4; 6)	<0.001	1
Daily protein loss	0 (0; 0)	0.07 (0; 1.47)	<0.001	1
Daily proteinuria, g/L	0 (0; 0)	1.1 (0.61; 2.18)	<0.001	0.999339
One-time proteinuria, g/L	0 (0; 0)	1.81 (0.83; 3.11)	<0.001	1
Placenta hystology
Villusit, n(%)	3(2%)	2(6%)	0.506358	0.101923
Сhorioamnionitis, n(%)	2(1%)	1(3%)	1	0.05
Umbilical cord anomalies, n(%)	106(76%)	25(78%)	0.953096	0.0503964
Infarcts, n(%)	26(19%)	8(25%)	0.563381	0.0890425
Fibrine, n(%)	51(36%)	13(41%)	0.810025	0.0566461
Small size of placent, n(%)	46(33%)	18(56%)	0.0233753	0.620697
Delayed maturation, n(%)	20(14%)	4(12%)	1	0.05
Predominance of angiogenesis, n(%)	104(74%)	21(66%)	0.440103	0.120575
Compensated state, n(%)	91(65%)	15(47%)	0.0889925	0.397855
Placenta weight, n(%)	454.5 (395; 497.25)	362 (279.75; 432.25)	<0.001	0.999973
Chorion scores, n(%)	23 (22; 32)	30 (22; 32)	0.515033	0.285843

## Sheet: Table S6
Table S6. Raw serum concentrations of 115 proteins. Quantified values (fmol/µl) measured by LC-MRM-MS with stable SIS standards are shown for first-trimester maternal serum samples (n=172), quality controls (QCA-C, sQC1-5, CPL), calibration standards (A–G) across three analytical batches.
BioReplicate	Batch Name	Sample Type	Adiponectin	Afamin	Alpha-1-acid glycoprotein 1	Alpha-1-antichymotrypsin	Alpha-1-antitrypsin	Alpha-1B-glycoprotein_VAR_018369	Alpha-2-antiplasmin	Alpha-2-HS-glycoprotein	Alpha-2-macroglobulin	Angiotensinogen	Antithrombin-III	Apolipoprotein A-I	Apolipoprotein A-II	Apolipoprotein A-IV	Apolipoprotein B-100	Apolipoprotein C-I	Apolipoprotein C-II	Apolipoprotein C-III	Apolipoprotein D	Apolipoprotein E	Apolipoprotein L1	Apolipoprotein M	Apolipoprotein(a)	Attractin	Beta-2-glycoprotein 1	Beta-2-microglobulin	Beta-Ala-His dipeptidase	Biotinidase	C4b-binding protein alpha chain	Carbonic anhydrase 1	Carboxypeptidase N catalytic chain	Carboxypeptidase N subunit 2	Cathelicidin antimicrobial peptide	CD5 antigen-like	Ceruloplasmin	Cholesteryl ester transfer protein	Cholinesterase	Clusterin	Coagulation factor X	Coagulation factor XII	Complement C1q subcomponent subunit A	Complement C1q subcomponent subunit B	Complement C1q subcomponent subunit C	Complement C1r subcomponent	Complement C1r subcomponent-like protein	Complement C1s subcomponent	Complement C2
Blank-1_1	plate1_part1	Blank	-0.416	-20.9	-22.3	-0.453	13	-17.3	-12.5	0.443	24.5	-20.1	-2.15	-5.42	2.67	8.04	1.56	19.1	-1.07	0.89	-3.85	1.99	4.41	-6.91	78.2	1.14	-12.1	-4.17	-1.14	2.96	-18.2	0.9	0.554	-0.267	4.57	-17.5	-2.77	4.57	-4.17	-2.84	-1.03	-3.95	-0.726	0.097	-0.453	-3.05	3.69	11.7	0.693
QCA-1	plate1_part1	Quality Control	28.7	278	581	148	299	309	128	153	339	270	161	613	562	175	66	339	59.1	309	342	63.2	67.8	60.9	406	30	161	24.7	55.8	28.3	721	32	30.1	298	54	310	367	292	28.5	154	60.4	58.9	62	30.8	26.9	32.7	29.6	348	37.6
QCA-2	plate1_part1	Quality Control	34.7	274	593	157	300	298	141	155	338	294	153	612	526	171	61.4	279	59	332	259	60.8	80.3	60.8	261	30.4	151	31.7	41.1	28.3	726	33.7	21	328	81.1	368	365	311	24.9	99.6	62.1	56.7	64.2	30.7	29.2	31.2	29.6	270	32.8
QCB-1	plate1_part1	Quality Control	233	2430	4780	1240	2270	2260	1230	1160	2340	2340	1140	4810	4450	1190	460	2250	499	2250	2190	464	477	421	2470	236	1190	262	479	230	5030	233	245	2180	498	2050	2240	2400	214	846	452	491	472	235	232	239	237	2240	259
QCB-2	plate1_part1	Quality Control	229	2160	5110	1040	2330	2200	1240	1210	2350	2340	1150	4700	4290	1330	474	2200	438	2420	2180	465	464	482	2340	229	1510	240	522	223	5230	242	186	2390	539	2740	2340	2230	257	850	431	445	466	237	224	237	250	2270	252
QCC-1	plate1_part1	Quality Control	2420	22600	46400	11700	20800	25600	12200	11800	23500	23900	11800	48800	47400	12200	4730	23200	4300	23800	23000	4670	4860	4270	19400	2310	11700	2350	4870	2400	44600	2190	2490	24200	4620	23200	23300	24100	2450	8660	4810	5270	4620	2390	2190	2470	2240	22900	2230
QCC-2	plate1_part1	Quality Control	2300	20100	47900	11100	21600	25700	12100	11800	23700	23200	11800	47100	46000	11800	4750	23200	4590	23000	23200	4600	4630	4470	17600	2170	12900	2380	4430	2580	46400	2340	2520	23400	4960	23600	23700	23400	2460	9200	4290	4690	4690	2340	2180	2380	2240	22700	2530
A	plate1_part1	Standard	7.7	77.8	156	79.7	330	79.1	40.5	38.5	132	79.5	38.9	718	440	71.6	23	155	32.4	140	80.6	21.8	15.9	15	141	11	39.4	4.57	15.5	12.4	156	11	7.96	78.7	11.9	80.6	77	75.9	5.28	176	15.1	15.4	15.8	7.74	7.71	9.25	9.53	76.3	4.43
B	plate1_part1	Standard	22.2	156	368	95.8	189	180	86.1	96.9	196	170	92.8	400	308	95.3	38.9	188	38	194	176	38.5	36.6	22.5	217	19.3	87.3	13.3	27	19	335	18.9	18.5	178	38.1	167	189	202	12.9	76	40.4	39.4	35.6	19.2	18.8	19.4	18.7	198	19.3
C	plate1_part1	Standard	38.5	360	770	158	391	374	180	186	376	407	193	705	759	192	74.9	406	78.2	377	367	76.1	68.6	86.8	382	37.5	201	39.4	74.9	40.4	713	40	33.8	394	96.3	382	386	365	38.7	129	74.1	72.2	78.4	36.8	39.7	38.1	39.9	372	29.1
D	plate1_part1	Standard	143	1540	3020	733	1630	1480	744	766	1400	1490	734	3030	3220	816	306	1510	301	1530	1280	307	343	290	1620	156	773	138	282	132	3050	151	159	1540	325	1630	1630	1550	149	682	320	315	296	154	151	151	161	1500	141
E	plate1_part1	Standard	303	2810	6480	1720	2930	3180	1600	1540	3120	2970	1560	6340	6200	1510	603	2820	646	2930	2810	640	620	568	2870	316	1920	298	609	304	6080	300	308	2970	634	3090	2920	3050	304	1190	580	632	620	309	294	286	304	3200	322
F	plate1_part1	Standard	1270	13800	25300	6020	12000	12700	6250	6010	12400	12200	5920	23900	23700	5880	2450	13000	2290	12300	14700	2300	2370	2380	12500	1240	6070	1260	2570	1280	25500	1230	1260	12100	2350	11900	12100	12000	1240	4720	2540	2420	2460	1250	1220	1240	1140	11700	1300
G	plate1_part1	Standard	3180	31000	58700	14500	30700	31300	16700	15900	32900	33300	16600	64600	60900	15400	6370	30900	6300	32400	34700	6330	6310	6480	22300	2950	15700	3310	6540	3270	63500	3120	3240	32900	5920	32100	30900	31500	3140	12000	6030	6120	6470	3100	3240	3280	3130	31600	2980
CPL-1	plate1_part1	Quality Control	115	1660	6240	3420	22600	2440	1770	2080	7650	882	3310	49300	10400	1700	250	3440	1210	4340	2210	1130	473	725	366	109	2480	103	73.4	72.2	2630	30.5	126	350	41.8	1170	3150	11.7	47.4	11200	45.7	370	202	151	277	262	53.4	512	122
o11	plate1_part1	Unknown	102	3220	7470	3470	42200	3950	1010	226	5280	3330	1160	75100	19800	1570	357	12100	2050	9860	1370	1260	932	1100	604	157	1430	78.3	101	100	2760	20.8	258	500	67.9	1200	6640	28.8	55.1	15900	69.7	711	34.6	9.98	26.2	264	102	522	82.3
o9	plate1_part1	Unknown	54.6	2230	9230	3690	38500	4070	1240	219	3180	4420	1050	62900	25700	634	372	7550	1550	6050	785	788	859	298	362	115	1380	92.1	110	98.2	2430	18.7	152	341	80.1	1190	7180	42.2	37.9	15300	68.6	510	36.6	11.8	26.4	256	105	549	179
c52	plate1_part1	Unknown	60.6	2050	12900	4180	48600	4450	1170	260	5190	3150	1580	81400	23300	1020	381	9330	1720	8170	1720	815	976	720	174	119	1450	96.8	80.4	83.7	2490	18.6	214	426	51	844	7160	56.9	37.9	15500	86.5	479	36	9.77	25.3	244	99.9	487	83.6
c89	plate1_part1	Unknown	147	2220	21700	7550	58000	6020	1690	217	3920	3440	1850	67400	25100	971	394	7750	1520	8300	1420	818	1030	686	139	122	1050	142	62.4	87	4460	13.2	233	485	61.4	1190	7670	42.3	26.7	21300	99.1	757	54.9	15.3	37.6	330	133	664	210
c64	plate1_part1	Unknown	39.6	2610	12600	3050	32900	4540	1380	243	4900	4390	1470	52800	24900	1400	576	10500	2220	10800	794	909	942	578	93.8	130	1260	77.9	62.7	132	3000	29.4	200	417	68.4	931	6490	31.7	48.7	16500	91.8	592	48.3	14	28.1	314	107	605	127
o27	plate1_part1	Unknown	75.1	2100	9710	3130	23100	4110	1310	322	5040	3300	1200	77800	23200	1430	322	9580	1380	6050	1580	704	771	927	965	136	1470	74.5	122	78.6	2690	20.2	73.1	293	99.6	1740	5870	33.2	39.9	14800	62	735	51.6	15.3	31.1	223	92.9	465	138
r8	plate1_part1	Unknown	59	2800	8630	3540	40200	3770	1330	248	5130	3520	1500	76200	24900	1100	300	10600	1940	10400	1280	1090	887	921	79.5	125	914	106	69.8	96.1	2310	24.5	125	373	83.9	497	7040	40.8	40.1	15500	113	719	30.4	11.3	26	221	90.5	465	92.8
r5	plate1_part1	Unknown	78.9	4080	10500	3320	34100	4270	1420	334	4180	4080	1230	87200	30000	1230	619	12000	2420	12800	1660	1300	1240	1070	1150	156	1360	95.1	74.9	125	3230	10.8	234	518	147	1300	6370	44.8	78.7	20300	94	649	37.7	11	31.4	254	93.3	516	176
c46	plate1_part1	Unknown	80.3	3320	7720	3970	51100	4580	1590	200	6860	2510	1700	59600	25700	701	612	9660	1640	9090	973	872	915	796	444	145	1400	80.1	90.9	122	2450	25.3	195	463	101	1050	6680	39.1	44	13700	67.8	619	37.9	11.3	22.6	243	118	552	128
c60	plate1_part1	Unknown	91.8	2100	8270	3460	33700	3650	1180	212	3940	3270	931	70700	17300	1160	282	9890	1560	9500	1090	872	856	641	295	111	1160	61.7	30.1	86.2	1850	36.5	127	305	77.3	1190	5500	37.1	41.8	14600	92.1	525	26.9	8.14	21.7	245	96.7	486	114
c87	plate1_part1	Unknown	45.9	2640	9340	4290	42500	4600	1680	123	4350	3880	1200	97500	27200	857	614	8760	1330	9690	1240	944	851	943	90.4	117	1190	92.3	46.9	97.6	2340	13.5	171	397	84.3	779	5720	19.9	51.2	15200	87.2	450	27.5	9.24	18.3	248	99.2	524	110
c35	plate1_part1	Unknown	113	2110	12100	4980	37700	176	1280	207	3540	2950	1470	62800	20400	1140	546	8180	1050	6090	944	683	772	826	280	117	1220	70.7	64.4	77.3	2670	12.6	184	286	85.4	896	6400	27.4	34.8	14900	73.9	524	36.4	10.6	23.8	265	128	617	81.2
c20	plate1_part1	Unknown	85	2140	12800	3700	33900	4540	1090	224	5460	2370	1230	73200	18400	1370	401	12100	2150	9400	1250	1180	616	989	601	123	709	108	55.8	77.4	3730	28.7	217	301	78.7	1180	6260	33.6	48.9	14000	76.5	666	26.6	9.81	19.6	244	103	468	131
c47	plate1_part1	Unknown	134	2070	8130	3230	37000	4070	1050	210	5080	3510	1400	86500	28300	1620	511	10300	1570	8980	1280	949	504	876	114	125	631	69.1	77.7	109	2140	27.3	200	344	77.6	906	5790	34.4	48	14400	75.6	716	26.3	8.62	13.4	251	95.6	587	153
r4	plate1_part1	Unknown	99.4	2370	8610	4020	42800	3580	1230	172	4160	2890	1380	78800	34700	1300	732	9630	1760	9040	971	885	724	664	102	124	1120	65.4	112	76.4	2100	37.7	188	388	96.4	901	5420	31	45.2	13000	58.1	445	36.4	13.8	24.2	234	90.9	545	165
r10	plate1_part1	Unknown	148	2270	12800	4710	35700	3310	1100	204	4460	3170	1550	84800	30300	3080	760	15100	2920	18300	2230	1910	1090	754	283	102	1610	193	80.6	102	2660	16.5	182	409	97.1	2230	4550	39.2	49.5	17800	89.4	609	52	16.2	33.7	284	131	606	106
c57	plate1_part1	Unknown	102	2590	9070	3930	43900	4240	1270	181	3970	2760	1690	69600	19800	1180	413	9550	1770	8190	1070	722	750	750	573	127	1030	77.1	79.6	90.7	3360	20.1	204	342	95	446	5990	28.5	46.5	14600	78	679	29	7.89	20	241	69.5	531	112
c79	plate1_part1	Unknown	125	2170	12100	5060	40000	3640	1100	194	4970	2120	1500	73400	21700	1250	410	10400	1880	8990	1660	1120	684	665	368	88.6	937	68.8	134	61.8	2360	19.8	145	331	86.1	633	5180	32	38.7	14600	62.7	606	34.7	8.73	22.1	239	78.2	528	76
o13	plate1_part1	Unknown	75.5	2560	8080	4120	39400	3850	1430	214	3950	2930	1940	79200	25100	1030	399	12300	2560	10100	1500	1470	734	764	103	116	1270	85.3	89	108	2560	16.3	200	509	89.5	1090	5490	24	35.5	15800	82.5	583	32.4	10	18.7	209	81.3	535	93.7
o33	plate1_part1	Unknown	121	2830	7570	3560	34700	3780	1290	164	7310	2830	1090	63700	26900	1010	529	9910	1860	7530	1100	961	808	798	85.9	112	489	77.5	79.2	114	2770	11.8	292	513	68.4	1660	5690	29.5	46.7	14100	68.7	482	35.5	10.1	27.1	218	73.7	475	112
c56	plate1_part1	Unknown	97.2	2330	10400	4970	47300	3810	1040	164	4120	3080	988	70500	19700	734	505	9700	1790	6290	1260	876	960	728	365	146	1030	71.3	101	72.3	2880	12.4	310	481	118	588	6420	41.7	29.7	14300	67.4	644	43.1	12	25.5	301	77.6	553	97.7
c42	plate1_part1	Unknown	94.1	2020	10900	4290	50800	3600	1240	217	6900	3120	1900	59600	20900	1440	459	5960	1000	4370	1050	642	738	581	146	99.2	945	87.1	58.1	89.3	2480	22	163	423	48.4	675	6920	39.2	23.9	14400	61.1	236	38.6	9.51	22.5	223	96.8	567	158
o28	plate1_part1	Unknown	59.1	2850	9870	3380	42400	4300	1490	288	4480	5010	915	70200	26300	1660	526	7000	1030	6030	1040	753	998	632	101	133	1340	107	143	108	2930	36.8	217	398	108	848	5860	51.2	48.4	17600	90	399	53.2	16.6	27.6	290	103	627	66.8
o29	plate1_part1	Unknown	103	3950	10100	3460	35500	4910	1270	205	5300	4950	1160	112000	30900	1490	509	15200	2350	12600	1340	1100	1010	1240	269	150	1750	98.8	166	108	3230	57	189	383	62.9	717	8810	21.6	58.1	18500	98.7	694	31	9.06	20.9	275	52.4	648	125
o47	plate1_part1	Unknown	41.4	2280	7510	3480	31300	3830	1010	130	4270	3720	944	64200	19100	1230	359	6800	1040	6230	1250	592	620	616	238	109	967	61.1	60.5	95.7	2140	23.6	127	289	42	689	5380	34.3	23.6	13000	66.3	447	25.8	7.92	15.6	241	76.7	551	83.1
r13	plate1_part1	Unknown	77.8	2560	15100	5490	42000	4360	1150	201	4240	3060	1340	87500	28200	1160	466	11700	2510	8400	1260	1260	1030	888	142	139	1650	138	57.8	78.8	3490	21.5	275	490	115	1800	4860	45.9	38.5	17200	87.9	546	45.2	13.8	26.7	322	82.7	668	108
r11	plate1_part1	Unknown	89.9	1940	5810	2980	37600	3070	1220	171	4520	2820	936	66600	24600	1620	332	8650	1190	5430	1680	1070	472	715	101	131	1080	55.3	80.7	54.6	2350	58	149	340	134	573	4120	42.2	43	14900	74.6	408	23.2	6.37	11.1	193	83.9	454	37.3
c74	plate1_part1	Unknown	87.2	2660	8200	3170	38900	4160	1060	234	8500	3290	1660	70800	24200	1580	492	10400	1420	7440	1220	868	632	813	453	113	1040	82.6	109	85.3	2540	13.6	131	328	176	473	5030	48.1	47.2	14300	66.6	621	24.6	5.92	13.1	215	79.9	492	78.5
c48	plate1_part1	Unknown	54.7	2270	8010	3690	39600	4050	1380	178	4910	3430	1620	90200	20400	1300	361	9950	1220	8530	1660	740	786	705	87	138	522	66.1	138	103	3470	31.8	159	398	63.3	1430	5350	43.1	54.7	14800	86.3	458	29.4	10.2	21.9	253	113	512	90.1
o41	plate1_part1	Unknown	94.8	2060	6690	4020	41700	3640	1380	196	5450	2130	1530	55000	22900	872	489	6700	897	5250	951	729	737	689	463	115	664	100	61.9	72.3	1920	15.4	148	295	56.6	745	5450	31.9	50.6	12400	58.1	452	32.5	10.2	23.8	204	95.5	446	89.2
o18	plate1_part1	Unknown	64.5	2870	13000	3510	31300	4300	1350	233	4920	3380	932	73300	25000	1320	665	12100	2600	9850	1460	1200	697	736	491	103	1330	87.2	92.3	85.8	3130	12.4	283	495	148	959	5010	40.5	65.2	17000	75.5	706	39.2	10.8	19.2	256	84.4	512	100
c11	plate1_part1	Unknown	121	2810	10500	3990	37800	4230	1270	199	5800	3410	1460	74100	12000	1120	174	11000	2690	8150	1350	826	801	929	140	122	895	109	115	77.3	2870	6.66	266	403	65.3	332	7850	35.9	38.9	15200	94.3	717	26.2	3.66	17.9	216	78.9	508	78
1	plate1_part1	Unknown	83.9	2870	13700	3350	38300	4430	1240	135	4650	3610	1170	71100	25600	1470	638	11500	2020	10400	1460	1230	744	745	146	118	1290	84.4	102	98.2	3450	25.5	146	387	192	1050	5730	47.7	46.9	17200	35.1	581	28.6	4.79	17.2	240	98.9	572	67.8
2	plate1_part1	Unknown	36.5	4900	15100	3690	31000	4950	1630	73	2190	3110	1720	68400	35400	845	963	9310	2440	13100	1420	1120	1360	1080	129	142	1420	74	176	135	4180	45.3	168	490	48.1	848	4040	32.3	74.5	19000	37.2	874	38.8	5.27	28.1	249	108	681	111
3	plate1_part1	Unknown	87.1	3120	7380	3810	41400	3580	1190	95.3	3240	3330	810	68400	21000	777	387	7850	2120	6960	1160	860	844	813	92.1	117	800	59	92.6	55.7	2250	37.9	129	362	70.1	708	5350	30.5	25.2	14400	30.2	458	19.5	3.48	14.1	194	92.3	406	90.5
4	plate1_part1	Unknown	108	2270	5750	3370	39700	3860	1290	82.8	5130	2340	1010	66100	19700	1740	277	9610	1580	8280	1240	1370	536	688	96.7	95.5	1220	99.9	68.7	75.4	2250	27.1	187	334	108	1320	3630	24.4	30.4	15600	19.3	453	20.5	4.88	19.2	198	69.5	472	73.4
5	plate1_part1	Unknown	72	2820	11300	3730	38500	2380	1310	117	2720	4740	1130	74400	31400	1220	617	9740	1600	10800	779	917	1050	734	146	97.2	1090	70	132	111	2810	14.9	211	509	67.9	1110	6510	45.7	60.9	20900	32.7	771	23.3	3.58	16.5	268	110	590	85.8
6	plate1_part1	Unknown	52.9	3750	13300	3890	39700	3810	1220	101	3710	2480	1320	66500	25500	1170	394	10300	1040	6700	1270	777	945	932	556	105	1190	63.3	43.8	55.3	1970	50.5	209	469	62.6	1030	4880	27.8	32.7	17500	21.7	683	19.5	3.99	16.6	212	71.8	531	58
7	plate1_part1	Unknown	37	3720	13200	4790	42800	4090	1370	92.3	1600	2880	780	65500	20000	893	503	7150	2800	7810	773	1190	927	707	94.1	123	1810	109	79.5	119	3120	16.6	125	337	161	403	5320	52	37.2	19800	28	639	26.8	5.48	19.5	251	89.2	646	144
8	plate1_part1	Unknown	97.2	3390	16600	5190	42000	5210	1250	118	2880	5040	1060	90000	27300	1260	457	13100	2260	11000	1040	1120	1500	891	122	148	1390	80.7	140	138	3820	13.7	229	457	138	1240	7380	44.4	70.5	17700	29.8	832	22.8	2.74	20.5	309	119	679	95.8
c27	plate1_part1	Unknown	80.4	2590	8580	3610	40000	4690	1010	219	3950	3710	1110	68800	24600	NA	427	11300	2410	9500	1650	967	803	740	350	97.2	1180	72.6	126	NA	2170	78.4	NA	233	109	1020	6370	32.9	22.6	13900	76.3	607	NA	8.01	22.6	242	94.8	502	NA
o24	plate1_part1	Unknown	85.4	2860	9700	4210	44300	3680	1420	250	6330	3410	2000	75900	18300	1270	318	10900	1960	4340	1490	616	926	722	132	117	1440	104	130	88.3	2670	25	216	371	87.4	1550	5610	35.5	36.8	18500	91.4	724	37.6	10.9	28.8	248	92.7	578	NA
o36	plate1_part1	Unknown	55	2730	6920	3220	40100	3850	1100	219	2860	4020	873	73400	21200	1010	492	8220	1850	6840	1270	717	990	675	139	122	1090	62	100	85.2	2110	39.2	170	333	70.6	824	5760	37.1	45.6	14700	71.6	642	36.5	10	19.1	276	94.3	550	120
o42	plate1_part1	Unknown	87.8	2570	6030	3330	38900	3370	1680	120	4460	3040	1510	77800	23400	1160	537	9370	1570	7720	1220	774	651	899	785	128	1470	85.9	68.1	97.1	2060	18.4	77.2	235	73	903	5390	29.2	28.7	15800	78.7	606	29.2	8.17	16.7	250	97.6	546	66.5
Blank-1	plate1_part2	Blank	-0.477	-33.1	-21.4	7.75	39.4	-31.3	-13.8	0.511	6	-77.3	-4.73	-11.5	-244	14.5	1.6	5.59	7.63	4.8	23.1	17.9	-7.52	-8.11	-11.3	3.59	8.88	-2.59	5.82	0.749	35.5	-2.22	-2.39	-1.09	6.85	-34.8	26.8	-6.27	0.289	-5.05	-0.456	0.711	-1.29	-0.339	-0.678	-2.24	-0.0848	-6.49	11.3
Blank-2	plate1_part2	Blank	-0.65	-29.7	-21.6	6.82	21.9	-28.1	-12.6	0.0831	5.09	-72.7	-0.778	-15.7	-203	12.8	-1.58	1.22	6.91	6.17	24.1	12.3	-11.7	-8.09	-11.5	4.46	9.86	-4.69	1.82	-3.1	-35.8	1.03	0.783	3.08	-1.22	7.42	-3.28	-6.13	-0.0289	11.5	-1.56	0.953	-1.94	-0.933	-0.717	-2.99	-1.78	-5.07	3.68
Blank-3	plate1_part2	Blank	-0.605	-14.9	-19.3	9.78	36.5	-30.2	-12.4	0.00375	4.99	-36.4	-5.77	-13.3	-143	19.4	-4.84	0.065	7.77	4.39	27.5	14.3	-11.2	-6.57	-9.11	4.56	9.81	-3.56	15.9	6.02	-87.5	2.64	-0.0831	-7.58	-0.957	-7.72	1.96	-2.68	0.116	11.6	-4.4	6.45	-2.08	-0.403	-0.717	-3.23	-1.4	-3.46	8.84
QCA-1	plate1_part2	Quality Control	36.1	339	557	178	354	236	135	149	314	313	148	601	452	183	71.1	302	67.4	308	314	65.1	71.8	59.3	347	30.9	129	31.7	113	32.7	570	32.1	27.3	249	42.2	386	301	267	32.4	81.8	48.8	68.4	66.3	34.1	29.4	30.5	31.4	279	18.6
QCA-2	plate1_part2	Quality Control	26.6	321	615	151	296	280	137	141	300	234	160	588	388	170	56.5	318	69.3	320	324	74.2	66.9	52.8	339	34.2	163	26.1	63.8	29.5	666	33.7	29	273	54	313	307	293	26.9	104	61	58.2	59.7	30.7	31.7	25.4	26.5	329	23.1
QCA-3	plate1_part2	Quality Control	31.2	363	640	137	372	278	150	157	305	226	147	591	497	166	54.9	285	58.3	346	258	70.7	41	44.4	230	39.6	119	24	68	20.4	730	35.8	36.5	230	58.4	288	292	324	34.5	84.8	62	71	58.5	28.7	33.5	26.1	30.3	306	32
QCB-1	plate1_part2	Quality Control	231	2240	4970	1090	2420	2330	1150	1190	2210	2030	1230	4630	4540	1140	481	2500	465	2350	2400	469	488	473	1880	234	1010	213	412	203	5220	248	229	2360	484	2440	2240	2260	247	763	492	430	480	236	243	226	253	2470	238
QCB-2	plate1_part2	Quality Control	204	2490	4930	1260	2500	2400	1110	1190	1910	2530	1070	5010	4290	1050	481	1990	427	2400	2070	470	526	469	2030	255	784	177	291	261	5850	234	216	2130	348	2070	2170	2370	290	763	501	440	449	243	241	214	253	2330	186
QCB-3	plate1_part2	Quality Control	201	2120	3770	1200	2110	2450	1170	1220	2140	2200	1080	4900	5160	925	477	2110	555	2560	2150	505	477	458	1750	214	1230	229	386	244	4240	245	304	2170	567	2350	2150	2370	250	937	495	467	453	231	212	225	213	2460	238
QCC-1	plate1_part2	Quality Control	2410	24100	43900	13000	21100	24300	12100	11300	22300	23800	11500	47100	47500	11900	4630	22500	4490	23100	22100	4740	4950	4690	23900	2280	11200	2490	4450	2140	51100	2480	2590	24000	4760	24900	22700	23700	2290	8040	4820	4230	4730	2430	2420	2460	2280	24700	2240
QCC-2	plate1_part2	Quality Control	2340	25100	48600	12400	22600	23700	11900	11700	23100	24700	11300	48000	45100	12000	4770	25400	4890	23400	24100	4780	5330	4250	25700	2240	11100	2410	4770	2020	47500	2490	2520	21300	4850	23000	22900	22700	2200	7880	5140	4070	4720	2420	2340	2350	2240	22500	2620
QCC-3	plate1_part2	Quality Control	2320	25800	45400	11300	23200	22200	12000	11200	22100	23900	11100	47500	46100	10300	4690	23900	5230	28400	21300	5000	6250	4710	27900	2470	10200	2440	5810	1850	38300	2380	2020	23500	4840	23200	22800	22700	2200	9110	4300	5210	4730	2430	2390	2410	2150	20600	2370
A	plate1_part2	Standard	7.75	77.9	161	75.9	418	77.4	38.9	38.6	108	77.3	55.9	753	232	69.5	15.6	121	32.9	127	111	32.8	15.1	16.2	78.2	11.1	53.2	-3.47	4.16	-1.62	149	7.79	12.5	81.7	15.9	81.5	147	77.6	7.6	150	16.1	21.7	15.8	8.03	7.73	7.7	7.68	78.7	18.7
B	plate1_part2	Standard	19.3	141	345	95.1	196	160	94.7	92.7	189	190	94.1	381	105	96.2	37.4	195	37.9	189	188	49.8	42.3	33.5	182	19.2	94.2	19.4	34	18.4	415	18.5	18.5	164	34.8	166	184	191	20.7	114	35	39.2	36.1	17	19.3	15.8	13.6	185	20.2
C	plate1_part2	Standard	36.3	357	750	200	375	371	185	200	401	496	202	781	751	190	74.6	372	77.1	398	403	76.7	70.3	75.3	282	38.6	203	32.1	77.4	40.8	751	31.8	41.7	367	60.4	363	414	369	35.5	157	73.2	73.8	74.8	37.9	37	37.9	30.2	365	33.5
D	plate1_part2	Standard	148	1460	3000	696	1410	1500	771	755	1430	1360	730	3010	3460	785	304	1580	333	1530	1470	313	286	294	1550	151	693	141	259	167	3080	147	155	1570	284	1570	1590	1540	136	557	297	250	311	161	153	158	158	1490	173
E	plate1_part2	Standard	310	3330	6100	1480	3140	3090	1490	1510	3130	3390	1550	6200	5710	1570	592	2790	617	2860	3220	603	538	594	3460	290	1560	300	571	306	6380	316	276	3240	672	3370	2950	3080	299	1260	614	592	593	316	301	293	297	3170	275
F	plate1_part2	Standard	1270	12300	25000	6330	13100	12100	6100	5970	12000	12000	5940	24000	24100	5890	2470	12000	2330	13000	11700	2370	2640	2650	9550	1250	6230	1270	2480	1390	23800	1160	1250	12600	2650	12700	12100	12000	1340	4010	2590	2570	2520	1190	1250	1230	1180	12400	1250
G	plate1_part2	Standard	3180	31100	67200	16300	30600	32500	16500	16100	32100	31700	16000	62800	60500	15500	6610	33700	5960	30600	31300	6380	6870	6680	27700	3230	15700	3260	6460	2740	59100	3340	3160	31600	5880	29900	30100	32300	3250	12800	6570	6180	6470	3170	3180	3170	3200	32100	3170
CPL-1	plate1_part2	Quality Control	138	1900	6960	3010	23000	2640	1750	1970	7420	771	3700	51700	11100	1520	221	3890	1030	4360	2040	1130	448	766	443	98.1	1920	112	37.6	129	2840	38.6	149	337	37.6	1050	2730	24.1	47.2	11600	70.9	347	209	143	271	287	86	517	145
CPL-2	plate1_part2	Quality Control	130	1580	6750	2640	26500	2380	1940	2050	7420	NA	3520	52800	10900	1740	219	3630	1200	4820	2140	1130	474	766	422	118	2500	99.2	71.4	89.9	1970	37.4	117	455	47.7	1250	3260	51.5	42.2	12000	66.3	395	208	145	319	205	88.5	515	124
o7	plate1_part2	Unknown	95.7	2880	13500	4330	41700	3570	1180	241	3870	3010	959	77800	32900	1140	662	12200	1880	9160	1470	1170	1020	741	87.9	130	1420	107	NA	NA	3360	19.9	208	466	139	1560	4680	47.2	43.9	15900	99.1	648	49.5	15.4	39	250	96.3	567	NA
c9	plate1_part2	Unknown	87.8	2190	11600	4470	43800	4450	1080	155	3970	2580	940	87700	23200	1320	493	13300	1910	9060	1620	1270	1100	754	46.3	129	925	84	78.5	93.3	3410	19.9	185	521	155	1690	6140	55.6	61.7	13100	105	398	34.9	9.84	19.2	238	100	690	102
o8	plate1_part2	Unknown	106	2840	10400	3880	28300	3010	1560	195	3040	2230	1210	77800	28300	1490	517	12100	2520	10800	2250	1700	809	813	166	82.5	1460	91	84.9	47.7	2840	29.2	134	435	60.8	690	3490	32.6	50.5	16100	79.1	362	35	10.4	19.7	260	74.9	710	129
c76	plate1_part2	Unknown	80.5	3080	6860	3710	49100	4450	1590	250	3700	3830	2700	72800	23100	895	814	12600	2150	9330	1690	925	934	893	276	120	1050	83.7	51	95.1	2220	8.7	146	351	119	1620	5490	32.6	44.8	14100	86.6	674	34.7	8.59	26.5	246	77.9	662	102
o37	plate1_part2	Unknown	47.5	2490	7660	3420	38800	3160	1170	163	3710	2850	890	66100	21600	837	492	6690	1280	6150	1220	934	1240	610	47.4	112	1170	89.8	41.6	55	2060	35.5	136	290	33.4	891	5430	28.3	44.6	13200	84.9	577	30.4	6.99	12.5	218	89.2	581	103
o10	plate1_part2	Unknown	92.6	1730	12100	3710	36500	3420	1100	165	3370	2710	1350	62900	20400	1060	567	9540	1560	7410	1180	650	726	695	518	105	1260	105	85.9	120	2870	19.2	124	363	64.5	878	4780	34	44.9	12400	75.3	447	44.9	11.4	30.5	226	65.6	663	105
o2	plate1_part2	Unknown	101	2530	9280	3660	43800	3870	1280	200	4860	2420	1970	75000	25100	1530	365	8940	1260	7310	1230	1220	1090	559	34.1	97.9	1250	101	61.5	84.1	2050	20.9	193	406	57.4	1400	4230	33.4	53.1	15300	103	511	42.2	12.3	26.4	213	97.6	605	67.9
c88	plate1_part2	Unknown	98.3	2170	8100	3900	41500	4400	1350	179	2900	4080	1850	84100	24500	1610	439	10100	1250	8970	1700	815	963	661	374	102	1190	93.5	72.6	116	1930	35.5	129	308	50.8	1010	5590	33.5	49.3	14900	87.3	470	21.8	7.33	16.6	214	92.3	549	101
o25	plate1_part2	Unknown	58.1	3150	13800	5350	37300	4080	1070	223	3850	2760	727	56100	20100	801	501	9940	2770	9110	1030	991	1230	789	1400	158	1710	112	88	51.5	4020	52.2	163	452	64.1	1000	7930	35.6	53.1	17900	110	310	29.5	8.42	27.7	262	76.9	703	124
c49	plate1_part2	Unknown	63.3	2160	7980	2520	44400	3780	1090	277	5390	3340	1070	72700	18400	1110	229	9070	1330	7350	1340	928	860	605	203	105	1180	71.1	90.5	101	2840	33.2	147	389	85	747	5320	38	32.2	17100	83.5	467	33.4	8.86	24.3	213	81.5	531	123
p1	plate1_part2	Unknown	111	1690	5580	2250	27700	3070	1130	165	4530	1940	1670	70000	24100	1240	372	8470	785	5560	941	1110	597	673	575	105	792	84.6	44.8	70.2	1720	17.7	106	330	82.5	1460	3870	13.7	44.9	9610	62	526	28.9	6.9	17.5	213	65.9	535	81.8
c62	plate1_part2	Unknown	85.4	2520	7240	3640	36500	3570	1220	138	3190	3940	1030	79000	20700	1310	233	11900	1590	7360	1550	865	1060	906	51	97.2	956	50.1	109	116	2350	34.9	167	455	58.1	620	5570	28.2	39.6	13900	78.5	413	21.9	4.32	12.3	218	89.1	522	81.3
c26	plate1_part2	Unknown	115	1950	9670	2770	37700	1670	963	136	4780	1970	1340	68100	20600	1310	484	11000	1310	9540	1390	1200	633	722	34.7	94.3	1190	81.6	65.7	77.8	2170	4.81	186	435	42.7	618	4400	29.6	29.1	13900	75.3	353	18.8	5.38	15.1	229	61.4	585	56.5
r9	plate1_part2	Unknown	98.7	2570	7200	3400	41400	4210	934	214	3480	2230	1040	70200	24000	893	494	11000	1460	6370	1040	939	843	801	30.6	108	1230	70.1	50.2	112	2530	17.2	110	282	94.9	837	4750	30.6	31.7	12400	93.8	475	34.9	9.93	22.4	209	83.2	631	64.7
r1	plate1_part2	Unknown	92.2	2760	6120	3250	40700	4380	1210	202	4860	4510	1390	73000	28000	880	576	8680	1630	7530	1300	1070	984	728	19.8	107	1050	84.1	74.4	90.5	3620	23.6	191	442	62.7	1680	5760	28.5	60	12700	93.7	531	48.4	15.1	31.5	267	93.9	659	106
o5	plate1_part2	Unknown	91.8	1860	11100	4010	36700	3820	1050	192	4070	3440	877	66300	26400	1190	401	9660	1110	6250	1410	698	663	703	44.5	113	1300	83	96.1	90.6	2590	43.6	137	349	53.4	553	4660	31.8	62.4	16100	94.9	231	22.8	5.53	14.3	248	77.3	577	112
o15	plate1_part2	Unknown	54.6	2990	11300	3090	37600	4090	1160	272	3380	4070	1020	62200	30400	1080	807	10300	1990	13100	975	1080	1090	607	268	94.8	1490	83.7	137	106	2670	25.2	163	482	165	691	6410	28.8	38.6	13700	90.3	529	47.3	13.7	29.8	268	107	631	117
o48	plate1_part2	Unknown	54.6	4220	11000	2780	40500	4080	996	246	2580	4290	911	69400	31100	1120	873	9400	2000	10300	1210	1240	723	465	759	144	1670	101	95.9	105	2510	29.7	145	397	166	833	5490	30	38.2	15200	97	533	33.5	10.4	20.5	217	77.3	593	109
o38	plate1_part2	Unknown	67	3480	10700	4370	41000	1610	1280	222	3380	3810	932	60400	18700	845	445	8620	1410	6640	923	822	974	637	63.6	122	1300	62	124	77.3	1960	22.4	210	477	77	1340	5960	26.1	56	15500	83.9	428	46.2	11.1	32.8	277	85.3	650	43.4
c15	plate1_part2	Unknown	102	2590	11700	3850	36800	1790	1150	212	3430	4510	920	76000	20800	1040	493	13400	2470	9090	1250	907	926	754	733	111	1110	65.4	157	97.4	2630	11.4	159	448	140	1200	6970	33	43.5	14800	82.2	763	38.5	7.43	22.9	246	66.5	617	103
c77	plate1_part2	Unknown	72.8	2400	7270	3990	39500	3830	1390	181	3400	3360	1780	77400	26500	1660	697	8600	1410	8860	1330	790	738	833	17.9	98.5	1400	56.6	109	73.4	2640	7	177	490	110	675	6210	37.2	42.7	15700	89.8	440	31.4	10.4	20.4	246	95.3	605	96.7
c25	plate1_part2	Unknown	78.9	3770	12700	4410	41500	2330	1540	220	3840	4050	1280	63700	26700	932	656	12100	1850	7200	1720	1060	921	704	293	124	1070	98.8	75	128	2700	36.7	167	492	66.2	984	5480	26	66.8	15900	86.4	722	38.3	9.71	27.4	252	106	688	105
o17	plate1_part2	Unknown	91.2	2720	8650	3860	49600	3340	1360	229	5910	3470	1520	57100	17200	1090	307	7880	1080	4880	1140	676	526	694	168	113	1160	69.5	94.9	78.7	2580	67.1	122	342	69.7	1320	5790	32.2	36.8	13400	71.3	250	35.9	7.84	22.7	207	87.2	613	92.9
c63	plate1_part2	Unknown	83.7	2860	4750	2660	34400	4210	1350	216	4270	3460	1370	78800	28900	1150	617	9670	996	5740	1180	697	710	580	133	100	744	73.8	84.8	56.9	1370	22.2	199	422	79.1	557	5090	30.5	49.3	14100	95.7	642	28.2	7.72	17.3	241	84.7	607	95.8
c78	plate1_part2	Unknown	88.4	1990	7900	3100	39300	4580	1550	197	5340	4590	1810	72800	28500	961	551	11100	1820	8910	1440	1050	1000	744	46.4	101	1130	77.4	101	94.2	2440	15.8	198	448	73.7	663	5580	28.9	38.7	16400	83.7	292	27.9	5.81	13.6	213	70.7	530	102
c67	plate1_part2	Unknown	112	2500	8330	3880	38600	3800	1390	173	3850	2730	1400	59600	18400	1050	354	8300	1150	3960	1370	880	757	759	18.1	118	1040	75.5	74.5	85.8	2550	25.6	173	356	57.5	1240	5420	37.4	44.4	13600	86.4	565	33.9	8.49	24.7	217	80	590	107
c21	plate1_part2	Unknown	77.4	1640	12000	3830	31500	4350	1130	156	4080	2470	1280	65400	13400	863	298	7790	1230	6350	1380	735	790	662	130	122	678	108	109	53.4	3050	22.7	164	433	63	875	5310	27.8	42.7	14500	68.9	445	31.1	7.41	20.5	228	95.2	605	107
c6	plate1_part2	Unknown	97.1	2270	13000	4530	52100	3970	1220	240	5120	3900	1360	63000	19100	954	433	8220	1550	6080	1560	573	892	568	822	101	947	71.6	137	65.1	2550	7.66	176	430	119	1950	6100	28.9	48.4	13900	97.4	463	38.6	7.36	25.9	216	94.3	588	101
r2	plate1_part2	Unknown	84.6	2590	12200	3740	42200	4100	1110	181	4300	2670	835	64700	12200	980	224	10500	1790	7910	1070	769	653	725	201	118	1100	82.5	86.1	79.8	2690	14.3	191	372	79.3	683	5130	31.3	53.9	15100	70.7	299	27.4	4.94	21.8	251	87.2	593	77.9
49	plate1_part2	Unknown	117	3010	6870	3190	45000	4090	1100	76.8	2600	4340	1010	105000	22200	1270	341	9720	1170	3360	1150	727	1020	625	99.3	132	1360	95.4	103	80.5	2370	13.7	182	529	59.4	1100	6530	34.1	50.8	16300	58.3	723	16.6	1.92	12.4	214	110	557	100
17	plate1_part2	Unknown	138	2350	7600	4740	36000	4280	1090	158	6410	2840	1730	80900	19900	1880	347	8390	1510	7900	1820	875	742	924	24.5	116	1020	63.4	107	111	2670	17.6	194	494	30.5	1220	5940	23.7	43.9	15200	35.9	701	22.8	4.1	17.9	202	84.9	613	84.3
18	plate1_part2	Unknown	70.5	2780	9810	2790	39000	3750	1280	85.5	2190	4850	765	82300	26900	964	492	6930	1070	6470	855	644	826	595	15.1	97.9	989	65.4	130	93.7	2120	53.5	103	289	109	482	5640	25.2	42.5	12100	29.5	651	16.3	2.7	14.2	218	70	538	76.6
Blank-1	plate2+3	Blank	-1.3	-10.9	-26.6	6.68	102	-17.1	-4.9	-1.07	-10.5	-2.62	-4.83	195	-89.8	-7.14	-1.61	-2.92	4.56	13.4	-32.4	-0.826	-0.734	-3.87	-13.8	-0.395	-5.78	-1.9	8.3	0.0824	-47.6	0.52	-0.139	-12.5	3.62	-10.2	4.44	0.37	0.236	29.4	0.354	-3.14	-0.523	-0.267	-0.258	-0.25	-0.944	-5.35	-2.2
Blank-2	plate2+3	Blank	-1.37	-16.5	-46.8	-4.82	-2.46	-23.2	-6.83	-1.4	-19.9	-13.5	-8.49	-21.8	-80.4	-7.37	-1.15	-19.8	-0.97	-5.09	-35.3	-4.42	-5.75	-5.31	-14.6	-1.64	-8.13	-1.34	-1.63	-0.832	-48.1	0.46	-1.63	-10.2	2.54	-7.98	-3.21	3.39	0.116	4.57	0.206	-3.57	-0.522	0.159	-0.513	-1	-0.691	-5.69	-0.698
Blank-3	plate2+3	Blank	-1.31	-12.6	-48	-5.36	-1.84	-24.8	-7	-1.64	-25.4	-27.5	-6.42	-22.8	-130	-7.35	-2.57	-23.5	-1.1	-5.97	-35.6	-3.11	-5.59	-4.6	-10.8	-1.11	-7.53	-1.66	9.54	0.361	-22.1	0.284	-2.05	-15.2	0.676	-20.6	-15.7	-0.488	-0.323	-12.6	0.0295	-3.11	-0.505	-0.224	-0.301	-0.913	-0.68	-5.88	-1.37
QCA-1	plate2+3	Quality Control	33.9	314	684	162	339	319	168	176	336	328	167	657	600	160	68.3	317	67.4	353	354	66.3	63.5	69.2	340	32.5	178	36.4	65.7	38.3	699	33	34.2	349	64.7	319	343	341	40.5	120	67.5	66.4	68.8	33.7	33.7	34	33.6	344	37.8
QCA-2	plate2+3	Quality Control	31.9	311	682	156	336	322	161	159	319	345	162	679	640	175	65.4	331	69.9	354	300	63.3	66.8	68.4	354	34.6	165	30.2	81.9	29.7	746	33.4	36.3	334	71.7	325	339	351	35.2	167	67.2	68.8	67.7	32.8	33.5	33.2	34.8	345	28.9
QCA-3	plate2+3	Quality Control	34.2	349	626	184	333	347	164	174	332	283	165	687	642	170	64.3	327	68.7	316	289	65.7	69.7	65.1	352	32.3	165	37.3	71.8	33.7	582	32.3	35	298	68.7	279	370	341	34.1	159	72.9	61.5	64.7	35.6	34.9	33.3	32.8	329	40.6
QCB-1	plate2+3	Quality Control	244	2430	5070	1180	2430	2500	1220	1220	2580	2470	1250	4910	4980	1280	483	2560	500	2500	2330	490	474	481	2300	251	1240	239	460	223	5650	236	195	2470	490	2600	2390	2450	238	982	502	475	481	239	242	245	237	2410	238
QCB-2	plate2+3	Quality Control	245	2360	5050	1230	2570	2390	1240	1220	2610	2350	1240	5000	5040	1250	491	2550	529	2390	2420	495	508	485	2880	262	1310	262	466	236	5070	245	237	2510	488	2680	2580	2540	250	1010	526	507	496	249	249	248	245	2420	252
QCB-3	plate2+3	Quality Control	243	2300	5170	1150	2560	2500	1260	1280	2520	2420	1270	5000	5020	1240	491	2440	509	2500	2480	503	526	516	2530	251	1300	257	393	230	5460	251	248	2460	472	2710	2480	2510	248	937	489	504	499	245	245	246	238	2380	244
QCC-1	plate2+3	Quality Control	2390	23200	46900	11800	22300	23500	11800	11700	24400	23700	11800	46400	52700	11700	4660	23200	4780	25000	22500	4840	4680	4990	23300	2390	11500	2490	4560	2280	50600	2350	2170	24200	4580	23700	24500	23200	2420	9120	4720	4600	4660	2250	2360	2380	2280	22700	2330
QCC-2	plate2+3	Quality Control	2350	22800	46500	11400	23400	24300	11800	11400	24200	21700	11700	45900	46800	11900	4670	23700	4910	23200	21000	4690	4660	4560	24000	2360	11700	2460	4370	2230	49300	2270	2530	23500	4450	23200	23800	22800	2400	9250	4840	4490	4570	2360	2320	2360	2280	22100	2250
QCC-3	plate2+3	Quality Control	2310	24300	46600	11800	22600	23800	11800	11500	23500	24200	11500	46200	48900	11500	4570	22500	4650	21100	22100	4650	4760	4820	22600	2390	12100	2450	4380	2360	52900	2320	2000	22900	4590	23100	24600	22700	2310	9130	4790	4580	4520	2310	2360	2280	2370	23500	2350
A	plate2+3	Standard	6.66	76.7	158	54.3	322	77.8	38.3	38	78.5	78.9	38.6	485	163	38.4	15.5	131	31.4	140	48.8	15.9	15.4	16.8	66.6	7.6	39.3	5.85	19.8	7.58	154	7.59	7.57	68.7	17	64.6	90.5	76.1	7.59	137	15.3	13.6	15.2	7.48	7.6	7.71	7.61	75.5	6.36
B	plate2+3	Standard	19.7	192	357	94.4	191	185	95.8	97.3	184	172	93.2	381	334	92.4	37.4	191	38.4	190	189	35.2	34.6	37.7	193	19.7	92	19.9	39	18.9	406	21.1	17.6	193	37.6	178	175	196	20.2	73.8	38.1	38.2	38.5	20.1	19.8	18.4	19.5	196	17.9
C	plate2+3	Standard	37.7	388	755	197	389	383	195	196	370	409	198	775	716	206	77.1	387	76.3	388	397	75.7	79.1	77	416	38.2	183	35.6	77	42.1	772	39.3	38.1	400	76.4	388	366	384	36.4	179	78	75.8	78.7	39.6	38.1	40.6	38.4	398	43.1
D	plate2+3	Standard	156	1510	3110	782	1520	1590	776	779	1550	1540	758	3160	3200	755	313	1520	318	1620	1590	307	301	308	1480	153	804	154	325	151	3200	153	156	1470	322	1590	1570	1540	153	636	314	311	315	155	154	157	158	1560	159
E	plate2+3	Standard	308	3030	6510	1560	3040	3110	1540	1550	3160	3230	1550	6270	6380	1560	624	3160	601	3110	2900	642	626	605	3080	309	1530	309	622	313	6250	314	290	3170	617	3170	3170	3120	328	1220	634	617	619	307	303	311	311	3090	303
F	plate2+3	Standard	1210	12600	24900	6130	12400	12300	6060	5980	12400	11700	6190	24200	25900	6110	2420	12200	2460	11700	12500	2490	2410	2510	12600	1210	6080	1240	2420	1160	23900	1220	1300	12200	2410	12200	12300	12400	1230	4660	2320	2450	2400	1180	1230	1200	1200	11600	1260
G	plate2+3	Standard	3080	30600	59600	14700	30800	30000	15200	15000	30800	31000	15100	59300	61600	14900	6110	30200	6100	30300	30300	6180	6170	6140	30500	3070	15800	3120	5740	3040	59800	2960	3240	30000	6060	30200	31700	29500	2920	12100	6120	6140	5960	3000	3070	2990	2980	30400	2980
CPL-1	plate2+3	Quality Control	108	1530	6020	2780	24600	2250	1580	1900	7070	870	3380	47500	9630	1580	207	3570	1050	3750	1830	1060	421	700	489	103	2240	78.8	33.6	104	2330	29.6	100	287	45.6	1100	2950	11.6	39.3	12100	73.1	309	182	128	267	237	60.4	432	129
CPL-2	plate2+3	Quality Control	104	1800	5810	2760	22300	2230	1590	1890	7100	848	3330	47300	9640	1630	217	3420	1080	3880	1950	1020	465	683	475	95.6	2410	81.2	38.9	99.8	2430	29.8	104	277	43.4	932	2960	10.7	42.9	11800	67.4	315	183	129	258	235	59.6	439	119
CPL-3	plate2+3	Quality Control	115	1830	6100	2490	21000	2360	1600	1880	6870	887	3250	49000	10600	1640	215	3800	1120	4170	1730	1040	429	669	436	113	2170	82.8	43.9	80.7	2310	31	133	299	39.7	1140	3260	13.4	46.3	12100	86.4	312	182	139	259	235	62	481	142
c86	plate2+3	Unknown	73.4	1950	7820	3100	37400	3010	1040	147	4710	2270	1510	54500	18600	854	296	8620	1600	6300	930	859	681	644	457	108	1140	54.6	35.8	64.2	2500	40.6	155	281	57.8	1650	4620	10.3	42.4	12400	62.4	520	28.6	6.88	17.2	197	65.3	488	75.5
c13	plate2+3	Unknown	71.2	1900	7420	3330	31700	2650	879	144	NA	1830	1050	55300	15100	NA	316	6990	1240	6020	1210	754	540	592	64.5	91.6	942	58	71.4	72.1	1980	21.1	137	305	85.8	1410	3920	29.7	32.2	NA	45.3	354	21.3	5.45	12.7	158	64.3	416	103
r12	plate2+3	Unknown	71	2500	9030	2990	23900	1590	1010	149	3910	1280	1380	57200	22700	1090	563	8820	2070	8600	1210	1140	495	603	849	97.5	1130	45	46	80.5	1870	12.9	122	270	91.3	536	2820	24.9	48.9	13800	47.9	474	34.4	10.3	18	197	66.9	472	78
c53	plate2+3	Unknown	80	1920	6360	2670	29600	3540	888	160	3440	3180	1170	58500	25800	920	656	10700	2170	11000	1180	879	689	772	23.1	92.2	896	66.4	92.8	74.1	2240	8.66	147	329	77.4	602	4970	21.8	31.9	12400	58.8	442	27.3	8.28	16.7	180	77.2	426	105
o4	plate2+3	Unknown	48.7	2010	5990	3060	34600	1660	980	177	5510	2490	904	56400	20700	561	294	8750	1590	5740	988	924	609	724	48.6	97.5	878	58.6	63.1	62.2	1970	11.7	142	301	50.7	782	5160	26.4	39.3	12000	53.5	437	31.9	9.58	22.6	192	84.6	427	98.9
r3	plate2+3	Unknown	58.8	1750	6010	2300	26600	2550	846	160	2600	2050	1190	53900	16000	882	217	6030	878	3440	1090	828	443	533	57.5	68.4	866	61.8	50.8	38.5	1310	7.07	118	233	55.2	295	3400	21.6	24.3	9860	39.3	406	27.9	7.52	16.2	148	58.6	356	90.3
c38	plate2+3	Unknown	68.5	2340	8260	2960	29000	3330	1160	183	3670	2810	1010	64200	23700	573	400	9970	1690	6160	977	843	813	821	110	98.4	923	60.2	81.1	65.1	2430	44.2	138	315	82.1	754	4310	17.3	31.1	11200	59.3	400	36.4	9.87	20	198	73.1	474	78.4
41	plate2+3	Unknown	36.8	2280	7630	3140	32500	3490	1090	76.3	1560	3480	1090	40300	19800	814	555	7260	2170	8640	668	735	756	492	34.7	97.1	1270	62.8	31.1	67.6	2850	19	127	267	50.9	238	5030	36.8	39.4	14600	24.9	505	16.2	2.37	12	210	75	516	73.8
42	plate2+3	Unknown	69.9	1970	6970	2740	30100	3120	1080	67.3	2470	2210	1340	54600	27600	845	476	7330	1450	6560	881	862	760	625	164	90.3	1160	78.2	76.1	72.5	2010	14.7	78.8	163	85.5	1080	4530	25	40.9	16900	16.3	350	19.3	3.63	12.8	203	75.7	548	81
43	plate2+3	Unknown	70.5	3710	8140	2780	37500	3990	1070	98.6	2010	4250	767	63800	26400	1010	304	6970	1430	7540	805	682	1010	653	12.1	96.8	1040	80.8	150	108	1750	30.3	164	365	110	545	5970	38.1	50	13600	32.7	740	13.8	2.37	11.8	144	82.2	412	80.9
44	plate2+3	Unknown	50.7	1740	7230	3120	25000	2670	943	57.4	2730	1630	1290	53700	14200	985	283	8070	1260	5380	838	520	586	500	61.8	92.1	848	61.5	26.6	59.7	2010	43.8	70.2	163	56.1	804	3920	26.9	35	10900	22.7	450	16.2	2.49	13.5	167	73	448	62.4
40	plate2+3	Unknown	31.9	1730	10400	3220	28600	3380	967	64.9	1790	2970	765	54800	20900	1060	591	9000	1480	7090	808	902	914	627	195	96.4	1130	62.3	99.8	74.9	2460	30	140	280	90.7	675	4290	31.6	32.8	14400	28.9	615	19.2	4	16.7	214	88.1	600	66.8
46	plate2+3	Unknown	33.4	2210	5660	3260	37200	4100	914	54.9	2620	3450	994	51800	22500	565	575	6210	1330	4860	718	564	551	530	420	86.9	864	77.3	51.1	63.5	2080	16.5	113	263	90.2	341	4290	19.5	28.5	13200	24.5	434	13.6	2.41	10.5	169	60.7	492	79.4
47	plate2+3	Unknown	39.6	2100	7270	3740	33900	3290	1270	73	3800	3720	610	51100	26200	705	504	6360	1530	5900	851	635	819	503	48.9	101	471	73.4	43.7	67.3	2460	40.9	158	421	70.1	494	5010	20.2	38.2	14400	27.7	648	17.8	2.53	13.2	211	70.7	518	98.7
48	plate2+3	Unknown	117	2590	10600	4220	28200	2620	1110	28.5	3370	1630	1290	66400	25300	1400	396	10900	2320	6890	1740	1310	784	713	96.9	87	828	64.1	69.9	85.4	2450	22.1	147	308	77.2	1160	2920	31	45	13500	25.1	243	15.2	2.08	11	189	88.1	550	71
o20	plate2+3	Unknown	67.9	2230	8600	3650	36000	4060	1250	206	3280	3420	1320	60200	15600	521	278	7130	1460	6670	893	718	718	638	342	91.8	1030	88.9	76	75.6	2990	21.5	153	305	57.2	758	6120	34.6	37.3	12500	64.8	440	34.3	7.93	23.6	203	86.6	496	106
c85	plate2+3	Unknown	34.6	1760	5480	2540	33300	4090	NA	168	NA	3450	NA	NA	23800	NA	389	7770	1180	5730	NA	546	660	631	98.9	94.1	857	NA	80.4	69.3	1840	51.1	143	NA	53.6	1460	4800	28.2	26.1	NA	54.6	388	18.3	4.99	9.38	139	NA	342	84.2
c45	plate2+3	Unknown	62.4	2230	4940	2980	39900	3540	855	153	4550	2810	1100	59600	24700	1210	443	8070	1040	6100	870	626	751	510	617	92.5	1100	57.4	78.5	60.8	1650	16.2	165	347	97.6	498	5860	21.8	33.8	12800	55.9	516	23	6.71	13.2	176	72.2	491	41.2
c73	plate2+3	Unknown	101	1770	7730	3490	35800	3370	909	117	3770	2600	1210	59200	18600	1500	459	11800	2750	9880	1540	1380	533	425	-0.143	80.6	872	72.2	132	71.3	2140	66	161	342	77.1	472	4760	27.5	38.5	15100	62.4	417	22.4	5.86	13.5	185	83.7	460	99.8
c17	plate2+3	Unknown	69.7	1880	10900	3720	39100	3690	1020	182	3970	2240	1550	51100	19300	903	382	7140	1450	5770	1010	886	586	552	25.9	88.7	665	110	60.8	54.1	1950	6.96	107	254	56.9	710	4640	25.9	36.8	13000	51.8	515	31.9	9.1	19.1	213	89.6	467	108
o40	plate2+3	Unknown	103	1800	5400	2950	33800	3240	1040	137	3830	2730	900	67200	21800	1030	435	9210	1210	7850	1520	724	565	516	429	105	1080	76.3	46.1	71.1	1850	18.2	116	191	52.9	908	4750	42.9	32	12900	55.5	339	28.3	7.3	15.3	197	59	468	88.8
c28	plate2+3	Unknown	103	1520	6320	2630	34500	2620	857	144	3290	2240	1160	56100	15500	1300	257	8590	988	5530	1110	928	421	577	71.5	81.9	1140	69.9	56.9	66.9	1650	7.91	122	255	85.9	1480	4460	28.2	22.6	10100	53.6	450	24.5	6.25	15.3	177	66.5	417	73.1
o21	plate2+3	Unknown	35.2	2410	16600	3730	37200	3760	992	205	3330	4010	1010	60300	24400	1220	406	7110	1120	6600	736	668	818	551	194	102	1250	59.2	113	70.1	2910	16.4	178	369	56	456	6150	38.6	46.4	16800	66.3	638	31.2	7.45	18.4	218	92.3	523	117
o39	plate2+3	Unknown	78.4	1910	8560	3500	35300	3590	746	155	4440	2490	906	62700	23500	1420	466	8170	1380	6320	912	698	546	680	117	91	1130	80.1	68.7	49.6	2980	18.7	152	292	79.5	720	4680	43.3	37.6	12000	62.7	571	35.9	10.2	22.3	205	67.1	470	111
o12	plate2+3	Unknown	34.4	2440	6870	2690	19500	3670	1170	220	2770	3080	1130	59200	23700	785	417	9430	1520	7120	811	1080	800	551	26.6	98	961	55.7	92.5	81.1	2080	22.8	127	347	112	433	4900	27.9	36.3	12600	58.2	618	31	6.84	19.5	197	67.9	483	92.8
c66	plate2+3	Unknown	78.5	2310	7650	3490	37400	3170	927	150	5900	2050	1180	60000	15100	553	202	9600	2020	7250	1340	975	460	680	-6.2	92.5	1030	68.8	61.8	68.7	2130	24.7	173	359	126	557	4590	32.6	33.2	13600	51.2	344	31.7	6.33	20.5	186	56.1	513	96.9
o1	plate2+3	Unknown	68	2110	5570	2100	29200	2780	997	102	3180	2990	1200	58900	19700	711	481	8930	2100	7760	1120	932	554	507	262	79.5	784	73.1	63	63.3	1770	14.7	144	282	45.7	730	4260	31	27.9	12300	53.7	432	21	7.33	11.6	162	48.9	402	92.7
c10	plate2+3	Unknown	61.7	1240	15600	5000	32700	3010	856	134	3260	1870	1220	51100	18100	983	461	7910	1950	7200	1190	878	566	686	370	76.5	908	82.3	92.7	49	3350	29.4	160	294	49.7	534	4210	33.8	30.9	15800	59.9	322	35.7	9.7	20.1	228	96.7	518	100
o45	plate2+3	Unknown	50.8	2130	9200	2980	31800	3170	936	154	3490	2390	1190	52800	23400	850	540	7460	1560	6930	1140	801	701	592	557	90.9	1140	65	83.9	61.4	1820	46.3	123	336	62.1	1160	4750	15	38.1	13400	50.9	569	39.3	11.2	24.7	227	62.9	570	91.2
c82	plate2+3	Unknown	87.1	1640	10700	3530	28400	3510	1040	166	4420	2710	1730	60400	20000	1570	462	7620	1110	8490	1080	721	656	650	731	80.8	856	69.1	78.3	66.3	2190	55.4	96.5	240	58.4	1190	4070	16.6	51.1	11100	57.6	469	25.4	7.23	15.3	194	69.9	452	101
o44	plate2+3	Unknown	51.8	2630	8550	3170	35800	3650	1080	177	2120	3230	739	60800	21600	689	371	8150	2220	10400	889	1320	752	518	117	91.8	1040	68.5	103	59.1	2290	25.8	82.7	231	103	611	6610	35	35.6	14100	66.2	479	22	5.48	12.5	231	65.9	552	88
c33	plate2+3	Unknown	66.1	1950	7630	3040	30500	2920	803	132	4010	2020	907	46700	15900	736	243	5400	739	4060	712	428	451	522	419	83.5	839	60	59.2	62.2	1580	12.1	78.7	184	56.4	1720	3970	17.5	37.4	11400	46.1	505	25.5	5.64	14.9	159	62.6	377	76.9
o32	plate2+3	Unknown	49.5	2830	8720	2840	34600	4170	1100	185	3080	3910	1040	59100	26400	1020	520	8120	1910	7410	886	786	1020	535	156	99.2	1150	76.7	105	78.3	2590	10.3	141	162	60.9	442	4880	29.3	35.4	15800	70.5	599	32.8	9.04	21.8	226	97.1	550	97.1
r6	plate2+3	Unknown	60.3	2010	9580	3280	39600	4010	1090	146	2280	2980	864	56300	14900	1270	309	7550	1210	6410	728	588	826	703	2540	96.7	493	106	87.2	72.6	2570	31.3	171	359	104	351	6520	27.4	48.5	14100	71.6	597	25.3	7.26	16.2	207	101	508	110
c65	plate2+3	Unknown	61.6	2220	5340	2430	35500	2810	940	179	5620	2640	1000	58500	20600	987	450	6340	989	5910	1340	665	752	654	6.78	96	909	70.5	74.5	82.7	1630	17.5	145	270	96.8	805	4300	28.3	29.5	10900	47.3	512	20.4	6.19	11.9	142	67.3	365	92
c41	plate2+3	Unknown	78	1730	5670	3200	33500	2490	845	126	4900	1720	904	49500	18800	794	339	7640	1320	5360	871	635	579	629	-2.55	92.3	823	46.4	52.3	69.1	1790	16.6	83.9	200	71.2	893	3510	28.8	36.2	10500	55.2	473	24.4	6.4	11.5	164	71.6	399	69
c7	plate2+3	Unknown	106	2120	11800	3220	31700	4640	1040	177	3120	2550	1110	66300	22700	604	332	10200	1490	8570	1380	1280	796	834	64.3	85.6	810	71.9	86.8	71.7	2500	18.2	135	352	113	457	4910	19.4	38.1	14200	77.1	667	27.7	7.51	20	177	91.6	268	113
c44	plate2+3	Unknown	54.5	1580	6340	2880	34400	3060	910	136	4410	2650	887	52500	18100	881	320	7290	1340	5170	958	876	536	579	130	88.8	878	52.1	74.9	57.5	2420	17.4	127	277	45	718	4460	31.5	30	12900	54.2	574	22	4.76	14.3	168	50.1	422	101
c2	plate2+3	Unknown	60.7	1610	7840	2910	35700	3160	820	166	3130	2330	998	54300	12300	770	268	7330	1460	7590	860	759	727	705	41.2	90.2	966	47.9	84.5	65.1	1650	48	133	289	54.1	1070	4400	12	40.8	13200	57.6	377	24.7	6.1	17.7	192	79.7	472	73.4
o22	plate2+3	Unknown	86.8	1840	6630	2960	35400	3660	692	138	2870	2460	1190	59900	17700	784	263	8330	1420	7080	860	896	451	463	23.3	72.1	1000	54.9	95	57.7	2110	14.8	140	254	63.2	530	4150	23.1	28.1	12100	53.3	320	23.4	6.04	13.4	177	65.3	429	85.1
c72	plate2+3	Unknown	49.3	1560	10900	3320	33100	3220	957	155	2810	2080	1340	51700	16100	850	261	5090	541	3910	1090	463	491	435	77	82.3	993	83.7	67.7	47.7	1620	20.9	82.9	212	69.5	283	4480	27.6	32.1	12000	40.6	209	28.9	7.18	19.7	165	69.3	396	100
o46	plate2+3	Unknown	30.5	2240	24000	5600	45800	4760	1110	217	2180	2870	890	53400	18300	453	378	7710	2050	7960	1030	955	819	401	74.1	110	1380	79.4	74.2	68.9	4070	27.8	140	313	87	675	7300	33.3	48	16900	61.1	591	46.8	8.83	30.6	292	114	704	140
c14	plate2+3	Unknown	64.3	1850	7250	2830	33900	3360	982	163	3900	3230	819	53600	18800	420	341	9080	1560	5300	888	1130	908	667	-5.49	109	487	67	61	55.2	2180	11.2	168	314	50.7	404	5750	16	38.4	11700	50	529	30.2	8.35	20.8	182	81.4	434	92.2
c71	plate2+3	Unknown	66.5	2010	11100	3140	37900	3550	1010	144	3230	2660	816	47000	16100	901	314	6070	695	4490	856	642	788	545	429	102	880	66.1	62.3	72.7	2350	16.1	128	314	76	1230	5350	29.7	40.2	13100	66.7	632	28.9	7.34	18.4	209	77.4	518	96.5
o43	plate2+3	Unknown	51.9	2270	9630	3390	40700	4650	1090	211	3090	3510	1130	59800	21900	685	376	8400	2100	8550	796	835	899	657	706	123	1180	74.4	75.5	82.9	3110	40.7	162	397	138	312	6630	34	37.5	15800	66.1	659	28.3	6.78	20.1	261	95.6	641	107
r14	plate2+3	Unknown	152	1410	11200	3320	27000	2780	983	97.5	4820	899	868	50300	21700	935	361	9440	1370	4640	1310	959	388	679	129	60.4	886	57.9	67.7	58.3	1480	110	115	195	42.1	474	3100	39.3	24.2	12900	39.3	391	17.9	5.9	9.98	135	65.1	348	73.5
9	plate2+3	Unknown	35.7	2430	11200	3570	39800	3570	884	79.2	2250	2800	795	47200	12200	1050	412	5610	1170	6710	461	922	693	513	527	100	609	90.5	86.3	65.5	2450	23.7	110	268	78.1	335	5640	31.4	37.7	15400	17.8	402	13.2	2.09	10.2	229	90.3	608	75.4
10	plate2+3	Unknown	80.3	1840	6220	2350	25300	2490	880	53.5	2700	1620	646	49000	19400	814	487	5340	776	4200	870	686	468	536	710	75.9	714	41.1	60.1	61.5	1350	18	89.8	204	30.8	1080	3300	24.2	37.2	11800	24	391	16.1	3.21	11.8	179	70.4	456	70.8
11	plate2+3	Unknown	59.4	2000	9010	3310	30500	3340	818	56.4	2400	2370	751	45800	19100	978	360	5530	1090	4520	764	591	603	412	32.2	79.3	839	54.4	61.5	69.3	1920	34	127	275	38.7	891	4470	21	38	12500	24.7	360	15.4	2.74	10.5	163	84.1	296	87.9
12	plate2+3	Unknown	62.7	2220	6110	2510	32300	3610	1120	73.2	3260	2980	1170	59400	23700	727	385	8580	1510	6980	752	822	455	543	83.5	85.8	692	85.1	111	67.2	1700	19.1	126	287	98.5	397	4780	32.3	30.5	10900	16.8	364	17.4	2.97	15.9	178	70.3	508	79.9
13	plate2+3	Unknown	48.4	2890	7400	3880	41600	2150	1260	61.8	2490	3470	965	62500	28400	518	751	8400	2290	10000	964	1060	818	639	42.7	111	505	64.7	91.9	87.8	2410	22.7	151	442	85.4	434	5720	6.83	42.3	14200	26.5	516	21.1	3.85	17.1	202	97	556	111
14	plate2+3	Unknown	76.4	2000	6560	2350	36400	2620	1070	74.8	3070	2080	1160	58300	21700	996	443	8870	1350	6560	925	792	560	596	53.8	90.1	899	63.7	74.1	54.2	1600	26.2	109	295	74.8	417	4280	27.3	35.8	13400	20.1	300	16.8	2.9	13.6	181	66.2	508	62.8
15	plate2+3	Unknown	66.2	2190	7430	3440	33700	3170	1090	82.3	3150	3770	970	65300	21500	786	294	8630	1830	7340	820	1180	833	580	737	105	909	57.8	89.6	61.1	2940	22	141	328	49.4	794	5220	33	40.8	14400	25.6	629	17.4	2.32	14.9	158	75.5	480	86.8
16	plate2+3	Unknown	60.1	1810	5130	2670	36800	2780	1000	71.6	3850	2420	1270	53200	26600	704	389	6490	1170	5360	1160	486	518	532	176	84.9	592	53.6	76.7	52.7	1380	8.88	72.2	157	46.2	691	5090	29.3	29.5	12600	19.1	275	16.3	3.2	14.7	168	69.9	485	93.8
c61	plate2+3	Unknown	49.2	2230	6590	2900	45000	3110	968	195	4750	2670	954	66700	20400	1270	395	10200	1470	5600	1290	1020	668	761	48.9	96.3	977	64.4	60.8	42.4	2160	10	111	261	147	874	5180	28.7	42.9	12500	56.2	275	32.7	8.95	23	195	68.3	442	95.4
c55	plate2+3	Unknown	79.3	1890	6120	1700	35200	3300	946	191	4320	2970	957	58600	19400	886	427	6690	1200	6540	955	705	1090	664	72.6	102	948	55.4	118	42.8	2180	21.6	153	347	48.5	562	4640	28.2	38.2	10800	62	456	28.3	6.9	21.4	166	71.2	419	109
c22	plate2+3	Unknown	120	1640	13500	5220	40600	4390	1010	162	3380	2940	1030	61200	24200	775	320	9030	1710	7140	1450	762	787	691	-6.64	94.9	575	115	101	64.4	2990	18.7	97.5	225	42.2	1220	5120	33.5	30.6	15100	71.4	600	38.9	9.67	22	208	98.6	537	120
c43	plate2+3	Unknown	45.6	1910	7380	2840	33200	3190	1020	152	2890	2210	1160	53600	20100	1200	229	5150	725	4390	1030	410	539	411	62.1	90	699	56.3	58.8	68.4	1220	19.8	134	307	50	772	3150	15.9	23	12100	44.9	227	23.7	6.52	15.4	167	71.7	364	58.2
c50	plate2+3	Unknown	54.5	1840	5020	2170	29600	3370	902	139	4560	2540	955	55500	20100	1150	303	6270	761	4140	980	650	549	594	525	94.9	770	65.6	56.4	59.8	1780	19	119	327	83.8	519	4590	20.7	30.7	12800	48.4	534	22.4	6.85	13.9	197	75.1	479	92.5
c75	plate2+3	Unknown	112	2230	10200	2360	37800	3910	1160	148	3620	3220	1570	65200	17400	930	315	8870	1630	6830	1020	854	738	596	60.1	121	867	70.6	76.8	79.2	2350	28.2	166	417	92.9	1150	5240	44.8	50.4	15500	86	279	21.4	5.29	17.8	210	80.3	554	54.4
c36	plate2+3	Unknown	97.2	1940	10500	2820	28900	2490	1130	182	3000	2060	1420	59300	18200	1460	291	8280	1370	5940	946	708	394	568	249	95.8	553	66.9	70.9	60.3	1900	18.2	141	301	65.8	693	4150	18.9	44.2	14300	58.5	358	30.4	6.92	16	182	74.5	508	105
c68	plate2+3	Unknown	43.6	2720	8830	3500	36000	2030	1110	197	2840	3650	1190	67100	25600	899	465	6490	1060	7330	741	734	704	575	33.3	104	1220	88.8	49.7	93.3	1880	36.4	166	386	87.2	887	5550	22.5	41.9	14500	72.9	445	33.9	9.22	19	223	89.6	545	77.4
c80	plate2+3	Unknown	63.3	2100	8200	3640	40200	4300	1120	195	3580	4220	969	64000	23900	1150	562	8150	1680	7030	1430	776	877	631	3.43	113	1230	73	110	87.9	2740	27.1	157	381	83.9	752	6320	31.3	52.2	15700	81.9	475	35.8	9.27	23	200	73.4	514	65.2
c8	plate2+3	Unknown	50.2	2310	8410	2600	38200	2820	891	161	3570	3080	868	74900	23200	1490	358	12800	1860	10100	1090	1190	785	636	7.47	106	1060	80.5	95.6	82.9	1930	25.6	132	327	117	1350	4650	28	42.3	15600	75	534	22.8	6.93	12.1	213	70.2	561	73.9
o31	plate2+3	Unknown	68.1	2320	6180	3340	38500	3710	1140	175	3670	3790	1690	54100	21600	904	686	7620	1370	7340	613	818	791	583	466	107	594	68.7	64	78.8	1870	24.5	149	329	92.6	1030	5030	41.3	36	14300	79.4	536	32.2	9.15	18	180	77.9	456	108
c54	plate2+3	Unknown	86.4	1810	8600	3590	39000	2030	959	121	6090	2520	924	64000	20800	808	516	9720	1520	7790	1720	809	738	812	257	96.9	951	74	68.2	62.9	2860	10.7	119	363	84.2	902	5150	19	30.4	13500	78.1	634	31.5	8.04	15.7	199	64.1	552	83.9
o14	plate2+3	Unknown	75.3	1990	9220	3000	39800	3460	959	216	4130	3480	1030	57800	23600	1140	554	8940	1230	7220	1020	697	726	631	49.5	112	820	106	28.8	48.4	1930	17.2	100	246	76.7	572	5820	33.1	37.8	13200	65.9	245	33.5	9.26	17.2	228	100	585	109
c23	plate2+3	Unknown	84.4	2310	8380	3410	41400	3260	1060	161	4740	3290	1020	70200	15700	1680	290	10200	2090	8100	2020	951	632	651	-0.565	92.9	1060	55.5	73.8	67.1	2080	17.1	173	363	103	713	5370	20.3	27.9	15400	77.6	627	27.9	5.98	15.8	224	66.6	568	90.6
c39	plate2+3	Unknown	98.5	2560	8810	3910	41500	2310	1180	192	4420	2880	816	71000	21700	1450	469	10200	1710	9150	1510	1010	742	801	746	132	1550	64.2	81.5	80.5	2710	26.5	159	452	96.8	734	6870	42.2	36.2	16200	92.3	504	39.4	10.2	26.7	257	74.7	665	91.4
c12	plate2+3	Unknown	74.1	2360	8950	3370	40600	3970	1020	215	3860	3430	843	68800	17500	1240	356	10200	1740	7860	1240	1130	837	699	32.3	131	865	80.1	120	50.6	2790	60.9	155	360	63.8	721	6060	50	52.4	18600	90.5	614	42.1	7.63	27.3	227	83.2	594	82.7
c31	plate2+3	Unknown	97.7	1650	6060	2650	37400	3250	1110	152	4000	2330	1200	60600	15100	935	354	6370	955	4350	1190	707	634	588	329	94.1	1120	66.3	60.3	67.1	2250	10.4	179	326	46.3	861	4570	15.7	29	13500	71.7	377	23	6.2	13.5	163	68.8	429	69.2
c24	plate2+3	Unknown	86.3	2270	8880	3220	39600	4350	1270	150	4260	4240	1150	69000	27300	824	741	9310	2020	9180	1230	960	893	720	507	115	1200	79.1	84.5	84.3	2320	32.6	155	407	86.6	929	6460	38.4	31.9	14100	94	667	35.3	10.6	22.6	236	84.5	590	90.1
o34	plate2+3	Unknown	57.8	1880	5250	2700	33500	3390	937	142	5000	2420	998	60400	19800	1250	315	6850	721	4710	1070	657	582	555	693	104	777	54	48.6	59.6	1950	20.2	148	351	86.7	524	4930	23.8	30.2	13100	73.3	597	21.3	6.2	14.3	189	71.7	536	66
p2	plate2+3	Unknown	86.6	2030	5470	2610	31800	2860	1050	175	5080	2430	1280	63200	22300	1130	410	7790	923	5970	1050	843	623	619	253	98.9	911	72.4	62.9	72	1620	17.9	118	309	83.8	1000	4130	25.5	33.8	11700	58	541	25	6.78	14.2	179	72.1	467	68.5
o3	plate2+3	Unknown	66.9	2170	8100	3160	34900	3820	1080	190	4110	2960	1340	57500	23600	911	482	8730	1360	6610	1360	913	733	769	55.7	88.2	984	72.4	68.9	47.2	2420	78.5	161	352	94	813	4620	19.8	31.4	18100	81	513	31.6	8.77	19.9	211	71.5	534	77.5
o6	plate2+3	Unknown	53.2	2730	12800	2570	34700	4270	1190	352	5190	4020	804	65500	28500	1090	865	9620	2940	12600	916	1130	993	716	1860	123	1590	115	90	99.4	2510	78.3	205	521	105	943	6630	18.7	59.2	15000	90.8	770	49.2	14	31.7	238	115	559	132
c3	plate2+3	Unknown	54.4	1880	11100	3780	47000	3070	804	214	3670	3210	640	69000	22700	1090	369	8510	1770	9210	1000	841	913	637	82.1	104	1390	123	72.8	54.9	2340	16.9	154	375	93.8	1300	6080	31.2	38	13000	78.6	513	39.2	12	25	249	84.9	608	82.4
c19	plate2+3	Unknown	82.1	2210	5760	2270	33700	3220	854	171	2820	2590	1200	64300	16800	847	219	8500	1380	6210	1180	765	553	638	14.2	105	857	59.8	49.6	66.8	1630	18.6	161	339	51	997	4830	25.6	42.4	13200	67.6	510	18.2	5.14	11.5	155	64.6	398	72.8
c59	plate2+3	Unknown	85.7	3240	8730	2750	33900	3340	1140	160	3550	3120	929	65500	25700	973	361	10900	1980	7830	1130	1290	464	547	41.9	115	878	86.4	97.6	95.8	2370	15.4	136	356	54.4	1390	4550	13	46.6	14400	82.5	544	29.7	8.44	18.4	204	84.4	489	105
c1	plate2+3	Unknown	100	2250	7170	2940	35100	3160	1070	164	4160	2370	1370	72200	19900	1200	369	10300	1280	6530	1370	866	653	622	565	103	947	67.9	88.9	67.8	1880	13.8	106	359	89.9	978	4260	48.3	40.8	15300	68.3	470	29.5	7.79	21.7	201	77.4	556	97.1
c5	plate2+3	Unknown	106	2390	8080	3180	40800	3350	1450	196	3100	3250	2090	57900	18500	1180	261	7870	1230	6420	1330	593	566	625	10.4	94.5	1020	57.8	73.9	80	1950	18.1	163	329	39.4	825	4800	35.8	30.1	14500	78.5	276	27.3	7.07	17.2	203	83.1	487	88.1
c70	plate2+3	Unknown	72.6	2350	8380	2780	39200	3260	872	168	4380	3500	898	53900	16200	741	319	8430	1470	7970	930	749	600	556	1420	115	1020	80.2	73.5	81.4	3000	13.3	136	317	60.7	627	6880	48.4	41.2	14600	73.5	393	35.6	10.1	27.2	219	110	571	104
o23	plate2+3	Unknown	101	2150	10600	3790	35900	3480	1030	183	3260	2740	1190	63700	19000	1090	288	9730	1480	9440	1460	1510	685	738	464	83.8	930	81.2	75.5	76.3	2080	9.36	181	447	131	682	5430	21.3	35.2	14000	82.3	383	29.9	9.49	17.1	191	65.7	482	106
c83	plate2+3	Unknown	77.6	2050	7580	2700	37300	3490	873	49.3	3740	3290	930	52800	10700	738	193	8000	1560	7670	904	710	671	473	1210	102	693	75.8	99.3	62.3	2910	13.6	129	314	49.2	652	6390	47	42.7	13900	63.7	397	47.8	2.78	17.5	293	93.4	492	85.9
c18	plate2+3	Unknown	112	2150	10300	3480	32900	3270	978	52.5	2590	2660	1170	63200	14500	1070	194	10300	1550	8720	1380	1350	623	566	369	78.4	747	94.2	75.5	61.9	2180	9.06	182	349	135	620	4760	27.2	31.5	13500	74.1	355	37.6	1.67	11	227	60.8	396	82.8
c30	plate2+3	Unknown	132	2090	9490	2760	39000	3870	1130	41.8	3250	3270	1580	63000	11100	902	159	10200	1460	6220	861	793	704	545	28	108	801	59	81	81.6	2190	27.1	167	384	90.9	874	4860	41.9	47.3	17700	84	271	38	1.63	11.2	264	84	509	70
c81	plate2+3	Unknown	91.1	2080	9620	2640	31900	2480	1030	52.1	2430	2380	1350	55600	12400	1510	186	8390	1240	5600	952	649	296	470	164	86.1	424	110	NA	85.4	2100	19.8	125	269	81.6	668	3660	32.8	27.2	13800	59.5	325	45.6	0.91	16.1	286	87.4	464	NA
o26	plate2+3	Unknown	51.3	2460	8390	3310	36600	1840	1060	60.6	2530	3560	1160	63000	18600	794	307	6660	1020	6350	881	666	624	453	42.8	87.1	887	85.3	66.1	82.4	2000	34.2	172	355	87.2	599	5010	29.6	39.3	14600	68	450	48.3	2.57	14.2	253	81.5	468	90.8
o30	plate2+3	Unknown	49	2190	9000	3590	38000	1850	1070	49.1	2730	4580	1120	58800	20900	1070	387	8810	1600	7200	1090	817	792	439	336	85.5	956	79.6	64	71.9	2420	36.9	147	382	89.4	339	5280	31.7	47.6	14900	83.3	639	40.2	1.46	13	254	78.7	498	79.5
c40	plate2+3	Unknown	69.1	2230	7790	3880	38600	4080	1080	45.3	2740	4290	1030	63300	18200	1050	384	8650	1600	6550	1530	716	943	556	5.44	111	901	70.4	120	79.7	2700	26.1	159	324	78.6	720	5220	37.9	41.4	16700	72.3	467	42.4	2.51	13	240	67.6	435	115
r7	plate2+3	Unknown	56.1	2100	8190	2650	37400	2910	914	50	3380	2870	878	72800	16800	1510	222	12700	1980	9610	1240	1120	764	533	-4.38	105	948	84.2	99.5	59.4	1840	24.5	153	291	115	1120	4170	31.9	34.8	15600	73.6	577	36.7	2.49	12.5	261	61	490	57.8
c34	plate2+3	Unknown	56	2720	9230	3280	38000	3700	992	146	1580	3050	939	67400	18100	1020	426	9570	1440	9520	1020	1020	823	727	2.29	97.5	974	72.3	79.9	76.6	3370	14.6	178	373	86.1	669	5590	20.2	41.3	13600	62.8	416	22	5.58	11.9	223	76.4	454	90.3
o35	plate2+3	Unknown	32.4	1810	12700	3780	31700	3590	881	198	2320	2430	678	48000	16200	654	426	6260	1920	8120	436	655	663	590	169	91.4	1200	81.9	79	58	3050	14	125	302	110	365	4890	29	40.2	15400	55.5	490	35.4	9.8	21.8	249	90.6	549	92.1
o19	plate2+3	Unknown	36.3	1700	9520	3130	33000	1550	821	164	2530	1750	884	44500	20900	891	563	6080	1200	5070	842	700	484	625	252	89	1060	75.1	74.8	41.1	2780	25	141	259	47.1	438	4560	21.2	35.8	12700	41	215	30.1	9.28	16.3	253	75.5	517	89.5
o16	plate2+3	Unknown	69.9	2090	9180	3210	32900	3930	1010	180	2900	3480	1120	67000	21400	1050	619	12600	3480	10500	1380	824	776	874	59	113	901	61.9	69.3	82.7	3110	36.5	181	363	94.5	574	6150	36.2	43.8	16200	59.5	272	36.4	9.83	20.7	230	91.3	528	92.6
c37	plate2+3	Unknown	47.6	2320	11500	2980	29400	3970	884	178	3090	2820	992	46600	24100	605	549	8750	1850	7080	872	788	694	684	93.7	97.5	765	60.2	79.2	66.5	2270	26.9	137	360	93	1180	5350	23.7	29.7	13000	64.2	253	30.7	8.43	18.8	222	77	477	86.9
c58	plate2+3	Unknown	57.9	1920	8180	3310	34000	2780	1030	137	3630	2490	1080	50600	18200	657	513	7530	1380	5070	965	770	436	452	451	89	983	60.7	28.7	48.1	1790	27.2	129	300	54.4	654	4030	NA	30.3	13600	52.8	308	34.1	8.88	18.1	197	72.5	464	65.4
c69	plate2+3	Unknown	124	2300	6710	2280	34700	2780	892	142	3470	2700	1160	76300	16500	1300	270	11000	1450	10100	1280	1070	635	659	182	91.1	965	58.9	64.6	61.6	1840	17.9	79.6	172	81.5	728	3200	28.1	31.7	12700	60.3	382	22	5.32	14.9	177	62.5	466	62.8
32	plate2+3	Unknown	118	2060	11500	3600	37100	3300	1020	60.4	4890	1990	1120	57200	18500	958	432	8110	1430	7590	1230	997	550	684	104	85.2	1150	71.1	75.4	60.5	2530	47.2	136	317	92.4	1120	4700	36.7	41.8	13600	22.4	555	18.4	2.92	14.3	172	88	502	64.2
34	plate2+3	Unknown	103	2860	7180	3220	33000	3530	1060	59.7	1960	3790	975	69800	24000	1670	360	10100	1740	8100	1380	1060	749	654	144	91.2	1150	60.1	131	71.7	2730	17.4	185	421	24.6	480	4950	36.6	30	17400	29.8	354	14.5	2.07	11.3	196	77.7	501	63.9
36	plate2+3	Unknown	80.7	1720	7170	3360	31300	2990	954	76.8	2820	2490	1090	56400	16400	749	270	7050	1800	6230	1000	668	767	635	107	104	375	56.2	84.9	63	2380	10.5	181	359	42.5	534	5550	18.3	40.9	15200	29.9	119	18.5	2.84	15.2	175	93.6	451	77
[truncated: 68 more columns]

## Sheet: Table S7
Table S7. Distribution characteristics of 98 RobNorm-normalized serum proteins in first-trimester maternal samples (n=172). Summary statistics include median, SD, CV, the 1st and the 3rd quartiles, the 5th and the 95th percentile level.
Proteins	Gene	Median, nM	SD, nM	CV, %	Q1, nM	Q3, nM	5% quantile , nM	95% quantile , nM
Adiponectin	ADIPOQ	75.2747	25.0733	33.3091	57.6506	90.1463	38.3957	119.823
Afamin	AFM	2293.6	400.404	17.4575	2036.17	2526.6	1756.52	2987.86
Alpha-1-acid glycoprotein 1	ORM1	8420.88	2552.19	30.3079	7387.59	10439.4	5835.81	12629.3
Alpha-1-antichymotrypsin	SERPINA3	3375.96	642.262	19.0246	2950.68	3770.89	2526.52	4554.42
Alpha-1B-glycoprotein_VAR_018369	A1BG	3583.05	679.448	18.9628	3300.69	3866.82	2003.75	4343.71
Alpha-2-antiplasmin	SERPINF2	1089.51	159.846	14.6714	1005.43	1190.65	890.482	1337.59
Alpha-2-HS-glycoprotein	AHSG	169.734	51.7422	30.4842	135.106	195.588	61.5545	220.179
Alpha-2-macroglobulin	A2M	3682.27	1153.02	31.3127	3137	4392.32	2071.36	5720.64
Angiotensinogen	AGT	3019.12	638.505	21.1487	2621.03	3469.19	2069.45	4137.65
Antithrombin-III	SERPINC1	1134.09	317.965	28.0371	939.989	1378.02	743.71	1715.63
Apolipoprotein A-II	APOA2	21539.5	4229.79	19.6374	18382.8	24503	14942	27640.5
Apolipoprotein A-IV	APOA4	1025.59	320.762	31.2759	879.128	1195.37	601.612	1608.95
Apolipoprotein B-100	APOB	408.943	131.349	32.1191	323.005	510.433	235.837	685.354
Apolipoprotein C-I	APOC1	8804.39	1555.06	17.6623	7763.2	9959.9	6617	11701.4
Apolipoprotein C-II	APOC2	1552	431.668	27.8136	1289.34	1761.41	944.653	2339.42
Apolipoprotein C-III	APOC3	7215.35	1538.03	21.3161	6404.09	8253.21	4893.48	10032.3
Apolipoprotein D	APOD	1113.32	285.244	25.621	973.252	1321.05	701.522	1574.86
Apolipoprotein E	APOE	831.224	216.446	26.0394	730.852	972.149	596.517	1289.14
Apolipoprotein L1	APOL1	739.251	142.287	19.2474	651.668	836.753	531.867	984.999
Apolipoprotein M	APOM	656.203	108.041	16.4645	599.646	725.171	505.221	849.417
Apolipoprotein(a)	LPA	122.842	349.414	284.441	82.2047	409.675	70.9039	811.207
Attractin	ATRN	104.965	9.78557	9.32265	98.2479	111.147	87.066	117.894
Beta-2-glycoprotein 1	APOH	1035.94	220.438	21.2791	894.784	1164.06	555.603	1339.06
Beta-2-microglobulin	B2M	73.3761	15.8587	21.6129	64.7265	84.2129	55.6951	102.537
Beta-Ala-His dipeptidase	CNDP1	78.3597	25.9997	33.1799	67.6889	96.2218	42.5213	127.372
Biotinidase	BTD	76.7887	16.9538	22.0785	67.9156	83.5869	49.0575	99.7173
C4b-binding protein alpha chain	C4BPA	2310.43	436.694	18.901	2084.73	2642.01	1803.23	3212.06
Carbonic anhydrase 1	CA1	21.14	14.463	68.4152	15.3595	31.2224	9.53558	56.6991
Carboxypeptidase N catalytic chain	CPN1	154.627	35.5197	22.9712	134.306	170.302	100.908	195.998
Carboxypeptidase N subunit 2	CPN2	350.32	65.665	18.7443	310.957	380.49	219.787	446.604
Cathelicidin antimicrobial peptide	CAMP	79.1145	27.8694	35.2266	57.9589	97.6782	44.0651	133.489
CD5 antigen-like	CD5L	800.595	345.691	43.1792	607.851	1043.23	366.882	1494.25
Ceruloplasmin	CP	5226.1	736.547	14.0936	4816.54	5694.29	4084.97	6503.68
Cholinesterase	BCHE	40.8696	7.58873	18.5682	34.6852	45.5348	28.4145	52.8089
Coagulation factor X	F10	67.4235	19.0228	28.214	56.6859	76.2702	24.4158	88.4492
Coagulation factor XII	F12	499.876	126.028	25.2118	412.701	599.428	263.946	675.412
Complement C1q subcomponent subunit A	C1QA	29.4845	8.01139	27.1715	23.4254	34.2796	18.0309	42.7544
Complement C1q subcomponent subunit C	C1QC	18.1624	4.37013	24.0615	15.672	22.1104	11.9796	26.6763
Complement C1r subcomponent	C1R	212.762	27.3814	12.8695	198.464	230.024	180.257	269.004
Complement C1r subcomponent-like protein	C1RL	82.9499	12.9294	15.5869	74.3704	89.1774	63.3819	101.081
Complement C1s subcomponent	C1S	517.659	63.0669	12.1831	481.152	562.927	413.347	613.599
Complement C2	C2	93.2966	25.6718	27.5163	78.5378	108.171	54.0905	123.47
Complement C3	C3	6759.82	1300.17	19.2338	6226.58	7456.53	5516.29	8415.12
Complement C5	C5	544.986	61.0597	11.2039	506.455	585.921	458.247	640.028
Complement component C8 alpha chain	C8A	180.183	46.0967	25.5832	156.21	201.403	79.7956	234.24
Complement component C8 beta chain	C8B	179.903	27.6477	15.3681	164.148	198.577	137.322	221.536
Complement component C9	C9	490.081	100.799	20.5679	449.114	556.151	370.066	679.363
Complement factor B	CFB	2428.9	558.402	22.9899	2177.56	2812	1814.99	3436.61
Complement factor I	CFI	319.125	46.9558	14.7139	291.994	341.494	265.976	405.906
Complement_C4	C4A |C4B	1834.2	510.161	27.8138	1547.62	2193.1	1135.15	2843.05
Corticosteroid-binding globulin	SERPINA6	1175.16	198.922	16.9273	1025.47	1324.65	857.474	1486.92
Cystatin-C	CST3	39.6995	9.83406	24.7713	34.1248	46.0026	28.61	57.8245
Extracellular matrix protein 1	ECM1	45.6867	15.4792	33.8811	37.9253	53.5806	24.9314	71.0874
Fibronectin	FN1	774.42	351.122	45.34	666.678	931.641	500.288	1182.48
Fibulin-1	FBLN1	122.297	27.5264	22.5078	106.177	138.731	85.6634	177.939
Ficolin-3	FCN3	198.054	50.3898	25.4424	177.332	235.3	142.16	290.788
Gelsolin	GSN	711.875	88.7535	12.4676	651.831	755.349	559.394	834.452
Haptoglobin	HP	10386	4651.33	44.7844	7684.68	12746.9	5663.74	19789.9
Hemoglobin subunit alpha	HBA1	1247.4	714.761	57.3002	920.744	1613.18	599.087	2750.1
Hemopexin	HPX	13051	1256.76	9.62958	12203.6	14188.3	11394.5	15345.8
Heparin cofactor 2	SERPIND1	1445.53	206.299	14.2715	1318.61	1602.48	1181.93	1847.5
Histidine-rich glycoprotein	HRG	1245.37	347.839	27.9306	1041.54	1466.21	733.613	1867.39
Hyaluronan-binding protein 2	HABP2	20.7103	3.49332	16.8676	18.7437	22.7897	15.5601	25.8919
Ig gamma-1 chain C region	IGHG1	9405.92	3234.67	34.3897	7139.49	11493.9	4768.59	15221
Ig mu chain C region	IGHM	7926.05	3775.5	47.634	5675.21	10332.9	3413.46	14643.9
Ig mu heavy chain disease protein and Ig mu chain C	IGHM(P04220)	8979.44	4674.94	52.0626	6945.2	12079.3	4075.93	17532.8
Immunoglobulin kappa variable 4-1	IGKV4-1	228.295	73.6607	32.2656	181.783	268.27	141.288	364.054
Insulin-like growth factor-binding protein 3	IGFBP3	106.377	16.6854	15.6852	95.5517	118.894	85.6168	137.86
Insulin-like growth factor-binding protein complex acid labile subunit	IGFALS	73.2544	11.8465	16.1717	66.2517	80.1282	54.9977	93.1909
Inter-alpha-trypsin inhibitor heavy chain H4	ITIH4	2849.47	460.982	16.1778	2581.58	3140.11	2155.23	3619.73
Kininogen-1	KNG1	2685.86	465.424	17.3287	2431.61	3051.97	2017.7	3551.31
Leucine-rich alpha-2-glycoprotein	LRG1	373.25	93.8736	25.1503	330.363	434.944	266.301	569.646
Lysozyme C	LYZ	36.5473	10.1139	27.6736	29.6551	43.0961	23.0221	56.6595
Neuropilin-2	NRP2	36.2717	6.23555	17.1912	31.9927	39.5379	27.7398	47.2913
Pappalysin-1	PAPPA	5.83604	3.48406	59.6991	3.93969	8.26425	1.49528	12.7098
Phosphatidylinositol-glycan-specific phospholipase D	GPLD1	56.3513	11.6772	20.7222	49.0635	63.0567	38.3206	74.6653
Phospholipid transfer protein	PLTP	57.8719	10.613	18.3388	52.0462	63.9317	42.1289	76.4754
Pigment epithelium-derived factor	SERPINF1	319.813	53.8778	16.8467	287.534	357.364	251.508	416.428
Plasma protease C1 inhibitor	SERPING1	242.45	119.648	49.3495	180.583	328.479	121.122	491.356
Plasminogen	PLG	2058.51	326.563	15.864	1895.84	2226.11	1635.33	2456.9
Pregnancy zone protein	PZP	395.25	593.781	150.229	144.043	973.75	34.7345	1759.79
Protein_deglycase_DJ-1	PARK7	2.52699	1.25079	49.4973	1.77618	3.58749	1.38238	5.31138
Prothrombin	F2	1491.83	207.282	13.8944	1355.01	1635.42	1195.02	1825.29
Retinol-binding protein 4	RBP4	939.6	174.867	18.6108	814.83	1062.66	694.899	1292.97
Serotransferrin	TF	23567.6	4795.07	20.346	20855.7	26690.4	17499.4	32001.7
Serum albumin	ALB	461104	71897.2	15.5924	423147	499980	371087	549321
Serum amyloid P-component	APCS	857.236	229.118	26.7275	703.932	994.75	559.894	1239.83
Serum paraoxonase/arylesterase 1	PONl	840.384	171.74	20.4359	729.966	952.829	540.171	1112.2
Sex hormone-binding globulin	SHBG	359.93	117.616	32.6773	279.626	427.755	163.925	549.028
SPARC	SPARC	31.5307	7.90037	25.0562	25.5592	37.8813	19.8067	46.817
Tetranectin	CLEC3B	250.389	53.7545	21.4684	217.8	286.022	173.056	337.919
Thyroxine-binding globulin	SERPINA7	370.071	51.4744	13.9093	338.21	408.422	294.162	453.652
Transthyretin	TTR	367.331	140.927	38.3652	292.084	436.238	207.026	639.311
Vascular cell adhesion protein 1	VCAM1	12.1563	3.30992	27.2281	10.3156	15.0015	7.75902	18.5458
Vasorin	VASN	10.0633	2.25012	22.3595	9.03911	11.4837	7.47641	14.3292
Vitamin D-binding protein	GC	7660.44	1328.39	17.3409	7053.72	8165.03	6059.72	8952.44
Vitamin K-dependent protein S	PROS1	308.59	41.4773	13.4409	283.523	332.911	242.088	374.311
Vitronectin	VTN	10227.9	1363.64	13.3326	9435.33	11124	8596.6	12917.6

## Sheet: Table S8
Table S8. Distribution characteristics of 98 serum proteins clinically-adusted to Multiples of the Median (MoM) in first-trimester maternal samples (n=172). Summary statistics include median, SD, CV, the 1st and the 3rd quartiles, the 5th and the 95th percentile level.
Proteins	Gene	Median, MoM	SD, MoM	CV, %	Q1, MoM	Q3, MoM	5% quantile , MoM	95% quantile , nM
Adiponectin	ADIPOQ	0.905768	0.301703	33.3091	0.6937	1.08472	0.46201	1.44181
Afamin	AFM	1.03972	0.181509	17.4575	0.923024	1.14535	0.796255	1.35444
Alpha-1-acid glycoprotein 1	ORM1	0.97611	0.295838	30.3079	0.856337	1.21008	0.676461	1.46393
Alpha-1-antichymotrypsin	SERPINA3	0.915876	0.184917	20.1902	0.793433	1.02958	0.67131	1.25517
Alpha-1B-glycoprotein_VAR_018369	A1BG	0.962911	0.182595	18.9628	0.887029	1.03917	0.538488	1.16733
Alpha-2-antiplasmin	SERPINF2	1.00749	0.147813	14.6714	0.929739	1.10102	0.823448	1.2369
Alpha-2-HS-glycoprotein	AHSG	1.00416	0.302285	30.1034	0.77231	1.13411	0.387683	1.38007
Alpha-2-macroglobulin	A2M	0.924425	0.30172	32.6386	0.786068	1.14138	0.564078	1.50007
Angiotensinogen	AGT	0.99463	0.206434	20.7549	0.852302	1.12867	0.706844	1.35217
Antithrombin-III	SERPINC1	0.972435	0.279212	28.7127	0.787257	1.17085	0.608671	1.40698
Apolipoprotein A-II	APOA2	1.0492	0.206035	19.6374	0.895432	1.19355	0.72783	1.34638
Apolipoprotein A-IV	APOA4	1.05568	0.33266	31.5115	0.818095	1.26674	0.597106	1.54428
Apolipoprotein B-100	APOB	1.0427	0.334906	32.1191	0.823582	1.30148	0.601326	1.74748
Apolipoprotein C-I	APOC1	0.932632	0.164724	17.6623	0.822341	1.05503	0.700926	1.23951
Apolipoprotein C-II	APOC2	0.995806	0.27697	27.8136	0.827277	1.13017	0.606115	1.50103
Apolipoprotein C-III	APOC3	0.964406	0.215235	22.3178	0.874941	1.11094	0.639518	1.38768
Apolipoprotein D	APOD	0.951562	0.236718	24.8768	0.813781	1.10514	0.610201	1.33726
Apolipoprotein E	APOE	0.996276	0.259424	26.0394	0.875973	1.16518	0.714964	1.54511
Apolipoprotein L1	APOL1	1.00157	0.192776	19.2474	0.882908	1.13367	0.720597	1.33452
Apolipoprotein M	APOM	0.969053	0.15955	16.4645	0.885532	1.0709	0.746089	1.25438
Apolipoprotein(a)	LPA	1.03305	2.93841	284.441	0.691303	3.44518	0.596269	6.82187
Attractin	ATRN	0.970436	0.0988445	10.1856	0.910349	1.0321	0.819423	1.10479
Beta-2-glycoprotein 1	APOH	0.981832	0.214277	21.8242	0.844624	1.10638	0.514922	1.27649
Beta-2-microglobulin	B2M	1.00218	0.216601	21.6129	0.884046	1.1502	0.760693	1.40047
Beta-Ala-His dipeptidase	CNDP1	0.993554	0.350047	35.2319	0.767745	1.19518	0.464799	1.61012
Biotinidase	BTD	1.05973	0.222168	20.9646	0.943452	1.14881	0.696329	1.36019
C4b-binding protein alpha chain	C4BPA	0.944177	0.197	20.8648	0.826654	1.07606	0.677758	1.32193
Carbonic anhydrase 1	CA1	0.670955	0.756139	112.696	0.366934	1.18863	-0.0762025	2.29303
Carboxypeptidase N catalytic chain	CPN1	0.991811	0.227831	22.9712	0.861467	1.09235	0.647244	1.25717
Carboxypeptidase N subunit 2	CPN2	0.983487	0.184348	18.7443	0.87298	1.06819	0.61703	1.2538
Cathelicidin antimicrobial peptide	CAMP	1.00242	0.353118	35.2266	0.734366	1.23763	0.558325	1.69136
CD5 antigen-like	CD5L	0.960582	0.414772	43.1792	0.729322	1.2517	0.440198	1.79285
Ceruloplasmin	CP	0.916933	0.151301	16.5007	0.837919	1.00503	0.654513	1.16789
Cholinesterase	BCHE	1.03301	0.191811	18.5682	0.876693	1.15093	0.718196	1.33478
Coagulation factor X	F10	0.932942	0.26322	28.214	0.784366	1.05535	0.337843	1.22388
Coagulation factor XII	F12	0.99836	0.296012	29.6498	0.780215	1.19168	0.404406	1.3811
Complement C1q subcomponent subunit A	C1QA	0.948097	0.29161	30.7574	0.693407	1.10395	0.480965	1.32612
Complement C1q subcomponent subunit C	C1QC	0.94374	0.227078	24.0615	0.814337	1.14889	0.622476	1.38614
Complement C1r subcomponent	C1R	0.962702	0.138997	14.4382	0.898475	1.02572	0.732505	1.17597
Complement C1r subcomponent-like protein	C1RL	0.988077	0.154011	15.5869	0.88588	1.06226	0.754989	1.20405
Complement C1s subcomponent	C1S	0.999842	0.121812	12.1831	0.929331	1.08728	0.798368	1.18515
Complement C2	C2	0.966272	0.265882	27.5163	0.813415	1.12032	0.560215	1.27877
Complement C3	C3	0.973366	0.192526	19.7794	0.891959	1.05973	0.701482	1.2024
Complement C5	C5	0.944559	0.108663	11.504	0.875989	1.01741	0.790196	1.1137
Complement component C8 alpha chain	C8A	0.939313	0.240307	25.5832	0.814339	1.04994	0.415982	1.22112
Complement component C8 beta chain	C8B	0.947	0.145536	15.3681	0.864067	1.0453	0.722854	1.16615
Complement component C9	C9	0.851167	0.189804	22.2993	0.774026	0.975575	0.62518	1.20758
Complement factor B	CFB	0.946281	0.210489	22.2438	0.849924	1.05515	0.686891	1.32692
Complement factor I	CFI	0.978531	0.138039	14.1068	0.911715	1.0628	0.77905	1.17443
Complement_C4	C4A |C4B	0.976741	0.271669	27.8138	0.824131	1.16786	0.604488	1.51397
Corticosteroid-binding globulin	SERPINA6	0.95733	0.172499	18.0188	0.856345	1.08619	0.712671	1.26641
Cystatin-C	CST3	1.00071	0.247889	24.7713	0.860191	1.1596	0.721177	1.45759
Extracellular matrix protein 1	ECM1	0.980039	0.332048	33.8811	0.813546	1.14937	0.53481	1.52492
Fibronectin	FN1	0.988816	0.44833	45.34	0.851247	1.18956	0.638792	1.50985
Fibulin-1	FBLN1	0.965403	0.217291	22.5078	0.838153	1.09513	0.67622	1.40463
Ficolin-3	FCN3	0.971745	0.247236	25.4424	0.870075	1.15449	0.697501	1.42674
Gelsolin	GSN	0.975404	0.121609	12.4676	0.893132	1.03497	0.766476	1.14336
Haptoglobin	HP	0.914802	0.438425	47.9256	0.68651	1.16354	0.414309	1.77904
Hemoglobin subunit alpha	HBA1	0.748442	0.614892	82.1562	0.520032	1.1834	0.195745	2.10906
Hemopexin	HPX	0.99099	0.0954282	9.62958	0.92664	1.07734	0.865207	1.16523
Heparin cofactor 2	SERPIND1	0.968454	0.143743	14.8426	0.892975	1.07845	0.777331	1.22511
Histidine-rich glycoprotein	HRG	0.989387	0.292722	29.5862	0.819507	1.16502	0.53341	1.52316
Hyaluronan-binding protein 2	HABP2	0.983035	0.184844	18.8034	0.872557	1.0759	0.684058	1.25641
Ig gamma-1 chain C region	IGHG1	1.04014	0.37538	36.0893	0.83587	1.29904	0.559646	1.71539
Ig mu chain C region	IGHM	0.987088	0.47019	47.634	0.706774	1.28684	0.425102	1.8237
Ig mu heavy chain disease protein and Ig mu chain C	IGHM(P04220)	0.958118	0.498821	52.0626	0.741062	1.28887	0.434906	1.87077
Immunoglobulin kappa variable 4-1	IGKV4-1	0.982475	0.317002	32.2656	0.782308	1.15451	0.608037	1.56672
Insulin-like growth factor-binding protein 3	IGFBP3	0.974281	0.152073	15.6087	0.879232	1.08054	0.767979	1.26373
Insulin-like growth factor-binding protein complex acid labile subunit	IGFALS	0.981364	0.158704	16.1717	0.88755	1.07345	0.736785	1.24844
Inter-alpha-trypsin inhibitor heavy chain H4	ITIH4	0.996597	0.161228	16.1778	0.902904	1.09825	0.753789	1.26599
Kininogen-1	KNG1	0.951796	0.174815	18.3669	0.853715	1.07556	0.667287	1.21842
Leucine-rich alpha-2-glycoprotein	LRG1	0.848706	0.247363	29.1459	0.735697	1.01128	0.566889	1.36622
Lysozyme C	LYZ	1.01596	0.281152	27.6736	0.824366	1.19801	0.639979	1.57505
Neuropilin-2	NRP2	1.00853	0.173379	17.1912	0.889552	1.09935	0.771303	1.31493
Pappalysin-1	PAPPA	0.800522	0.541709	67.6694	0.468045	1.16483	0.117704	1.93318
Phosphatidylinositol-glycan-specific phospholipase D	GPLD1	0.993453	0.205865	20.7222	0.864971	1.11167	0.675578	1.31632
Phospholipid transfer protein	PLTP	0.990459	0.181638	18.3388	0.890755	1.09417	0.721024	1.30885
Pigment epithelium-derived factor	SERPINF1	0.976452	0.1645	16.8467	0.877899	1.09111	0.767905	1.27144
Plasma protease C1 inhibitor	SERPING1	1.00473	0.602664	59.9829	0.705568	1.39407	0.433538	2.24566
Plasminogen	PLG	1.01394	0.159978	15.7778	0.919121	1.08755	0.799626	1.19838
Pregnancy zone protein	PZP	1.01873	1.53043	150.229	0.37126	2.50977	0.0895258	4.53574
Protein_deglycase_DJ-1	PARK7	1.02817	0.508918	49.4973	0.722689	1.45967	0.562461	2.16108
Prothrombin	F2	0.969734	0.134739	13.8944	0.880792	1.06307	0.776799	1.18649
Retinol-binding protein 4	RBP4	1.03678	0.192953	18.6108	0.899108	1.17257	0.766773	1.4267
Serotransferrin	TF	0.962618	0.195854	20.346	0.851847	1.09017	0.714762	1.30711
Serum albumin	ALB	0.999692	0.15601	15.6058	0.914971	1.06978	0.79025	1.17839
Serum amyloid P-component	APCS	0.995274	0.268617	26.9893	0.832191	1.16635	0.656309	1.40042
Serum paraoxonase/arylesterase 1	PONl	1.01566	0.207559	20.4359	0.882211	1.15156	0.652832	1.34416
Sex hormone-binding globulin	SHBG	0.930257	0.303983	32.6773	0.722706	1.10555	0.423672	1.41899
SPARC	SPARC	1.01122	0.267012	26.4048	0.807245	1.19413	0.602658	1.48534
Tetranectin	CLEC3B	0.969404	0.208115	21.4684	0.843231	1.10736	0.670001	1.30828
Thyroxine-binding globulin	SERPINA7	0.96985	0.1349	13.9093	0.886353	1.07036	0.770915	1.18889
Transthyretin	TTR	0.982328	0.376872	38.3652	0.7811	1.1666	0.553636	1.70967
Vascular cell adhesion protein 1	VCAM1	0.961324	0.26175	27.2281	0.815765	1.18633	0.613586	1.46661
Vasorin	VASN	0.997978	0.223143	22.3595	0.896405	1.13884	0.741433	1.42102
Vitamin D-binding protein	GC	0.989085	0.171517	17.3409	0.910747	1.05424	0.782406	1.1559
Vitamin K-dependent protein S	PROS1	0.944725	0.131702	13.9408	0.865131	1.02195	0.733563	1.15341
Vitronectin	VTN	0.989143	0.137045	13.8549	0.908887	1.07246	0.813599	1.25129

## Sheet: Table S9
Table S9. Protein markers discriminating IUGR and PE. Listed are the MoM levels in each group, the PE/IUGR median ratio, Mann-Whitney test p-value, and statistical power.
Proteins	Gene	IUGR-group	PE-group	FC	P	Power
Adiponectin	ADIPOQ	0.96 (0.73; 1)	0.9 (0.61; 1.2)	0.936403	0.858531	0.0502175
Afamin	AFM	1.1 (1; 1.1)	1.1 (1; 1.3)	1.04463	0.328091	0.208934
Alpha-1-acid glycoprotein 1	ORM1	0.92 (0.84; 1.1)	0.97 (0.84; 1.3)	1.05513	0.328091	0.178244
Alpha-1-antichymotrypsin	SERPINA3	0.84 (0.79; 0.93)	0.96 (0.8; 1.1)	1.13175	0.0924631	0.467614
Alpha-1B-glycoprotein_VAR_018369	A1BG	0.89 (0.83; 1)	0.96 (0.91; 1)	1.08296	0.301303	0.169418
Alpha-2-antiplasmin	SERPINF2	1 (0.93; 1.1)	1.1 (0.99; 1.1)	1.06051	0.0769489	0.393185
Alpha-2-HS-glycoprotein	AHSG	1 (0.92; 1.2)	0.51 (0.45; 0.64)	0.499017	<0.001	0.999114
Alpha-2-macroglobulin	A2M	0.94 (0.87; 1.1)	0.91 (0.7; 1.1)	0.970126	0.690726	0.0655088
Angiotensinogen	AGT	0.9 (0.84; 0.97)	1 (0.84; 1.2)	1.15388	0.218953	0.351814
Antithrombin-III	SERPINC1	0.86 (0.71; 1)	0.93 (0.83; 1.2)	1.08789	0.356328	0.211379
Apolipoprotein A-II	APOA2	1.1 (0.95; 1.2)	1.2 (0.96; 1.3)	1.13302	0.240687	0.214512
Apolipoprotein A-IV	APOA4	1.1 (0.95; 1.3)	1.2 (0.84; 1.4)	1.08171	0.611539	0.108964
Apolipoprotein B-100	APOB	0.84 (0.71; 1.3)	1.2 (0.91; 1.4)	1.37998	0.153737	0.269268
Apolipoprotein C-I	APOC1	0.94 (0.88; 1.1)	0.88 (0.78; 1)	0.938065	0.145737	0.381221
Apolipoprotein C-II	APOC2	1 (0.86; 1.1)	1 (0.87; 1.1)	0.981179	0.967195	0.0502742
Apolipoprotein C-III	APOC3	1 (0.86; 1.2)	0.98 (0.94; 1.1)	0.963474	0.989062	0.0503788
Apolipoprotein D	APOD	0.95 (0.86; 1.1)	0.91 (0.81; 1)	0.955727	0.518506	0.0698166
Apolipoprotein E	APOE	1.1 (1; 1.3)	1.1 (0.9; 1.2)	0.937815	0.500791	0.106767
Apolipoprotein L1	APOL1	1 (0.82; 1.1)	1.1 (0.9; 1.2)	1.06513	0.240687	0.285715
Apolipoprotein M	APOM	1.1 (0.97; 1.1)	0.98 (0.93; 1.1)	0.93562	0.198624	0.160057
Apolipoprotein(a)	LPA	0.84 (0.67; 4.2)	0.87 (0.74; 1.8)	1.03319	0.837043	0.368411
Attractin	ATRN	1 (0.95; 1)	0.96 (0.89; 1)	0.936265	0.0367666	0.627788
Beta-2-glycoprotein 1	APOH	0.96 (0.9; 1.1)	0.98 (0.83; 1.1)	1.0206	1	0.0502623
Beta-2-microglobulin	B2M	1 (0.87; 1.2)	0.96 (0.85; 1.1)	0.933613	0.858531	0.0574823
Beta-Ala-His dipeptidase	CNDP1	0.76 (0.68; 1)	1.1 (0.93; 1.2)	1.45909	0.0595415	0.494585
Biotinidase	BTD	1 (0.93; 1.2)	1.1 (0.98; 1.2)	1.06306	0.518506	0.105591
C4b-binding protein alpha chain	C4BPA	0.9 (0.82; 1)	0.96 (0.79; 1.1)	1.05988	1	0.0555487
Carbonic anhydrase 1	CA1	0.53 (0.48; 0.9)	0.85 (0.63; 1.7)	1.60889	0.13067	0.408188
Carboxypeptidase N catalytic chain	CPN1	1.1 (0.93; 1.1)	0.95 (0.79; 1.1)	0.899482	0.328091	0.1321
Carboxypeptidase N subunit 2	CPN2	0.95 (0.89; 1)	0.98 (0.85; 1.1)	1.03634	0.592369	0.067368
Cathelicidin antimicrobial peptide	CAMP	1.2 (0.94; 1.3)	1.1 (0.72; 1.2)	0.893089	0.188978	0.24202
CD5 antigen-like	CD5L	0.76 (0.6; 1)	1.1 (0.61; 1.3)	1.38891	0.554855	0.0865369
Ceruloplasmin	CP	0.83 (0.77; 0.93)	0.9 (0.82; 1)	1.08851	0.466317	0.0513082
Cholinesterase	BCHE	1.1 (0.91; 1.3)	1.1 (0.94; 1.2)	1.00327	0.573471	0.129991
Coagulation factor X	F10	1 (0.84; 1.1)	0.39 (0.33; 0.43)	0.392028	<0.001	1
Coagulation factor XII	F12	1 (0.9; 1.2)	1 (0.81; 1.2)	1.0295	0.794434	0.0651692
Complement C1q subcomponent subunit A	C1QA	1.1 (0.83; 1.2)	0.6 (0.54; 0.66)	0.546439	<0.001	0.999955
Complement C1q subcomponent subunit C	C1QC	1.1 (0.95; 1.2)	0.79 (0.71; 0.88)	0.692225	0.00173226	0.986119
Complement C1r subcomponent	C1R	0.97 (0.91; 1)	0.91 (0.84; 0.97)	0.943705	0.110306	0.452906
Complement C1r subcomponent-like protein	C1RL	0.96 (0.93; 1)	1 (0.94; 1.1)	1.05236	0.104088	0.3489
Complement C1s subcomponent	C1S	0.99 (0.9; 1.1)	1 (0.97; 1.2)	1.04335	0.188978	0.303989
Complement C2	C2	0.94 (0.71; 1.2)	0.86 (0.77; 1)	0.908663	0.731657	0.135357
Complement C3	C3	0.95 (0.86; 1)	0.98 (0.91; 1.1)	1.02645	0.500791	0.0796713
Complement C5	C5	0.94 (0.92; 1)	0.98 (0.91; 1)	1.03875	0.670577	0.055295
Complement component C8 alpha chain	C8A	0.96 (0.92; 1.1)	0.47 (0.41; 0.52)	0.487012	<0.001	1
Complement component C8 beta chain	C8B	0.95 (0.9; 0.99)	0.93 (0.88; 1)	0.979889	0.690726	0.0585958
Complement component C9	C9	0.83 (0.75; 0.91)	0.85 (0.77; 0.95)	1.02876	0.466317	0.110622
Complement factor B	CFB	0.93 (0.86; 1)	0.92 (0.85; 1)	0.985884	0.989062	0.0500937
Complement factor I	CFI	1 (0.9; 1.1)	0.99 (0.92; 1.1)	0.991541	0.630972	0.0698258
Complement_C4	C4A |C4B	0.84 (0.76; 1)	0.99 (0.87; 1.2)	1.18409	0.0486849	0.381706
Corticosteroid-binding globulin	SERPINA6	0.96 (0.86; 1.1)	0.98 (0.84; 1.2)	1.02343	0.989062	0.050534
Cystatin-C	CST3	1.1 (1; 1.2)	1 (0.84; 1.2)	0.948967	0.12359	0.201255
Extracellular matrix protein 1	ECM1	0.95 (0.85; 1.3)	0.98 (0.84; 1.1)	1.03559	0.500791	0.162979
Fibronectin	FN1	1.1 (0.88; 1.3)	0.95 (0.78; 1.3)	0.861272	0.466317	0.0625648
Fibulin-1	FBLN1	0.94 (0.91; 1)	0.85 (0.72; 0.98)	0.902765	0.208615	0.135409
Ficolin-3	FCN3	0.84 (0.76; 1)	1 (0.9; 1.2)	1.21178	0.0317768	0.506894
Gelsolin	GSN	1 (0.94; 1.1)	0.97 (0.83; 1.1)	0.951927	0.116805	0.445784
Haptoglobin	HP	0.86 (0.68; 1.2)	0.94 (0.75; 1.2)	1.0996	0.773343	0.0502552
Hemoglobin subunit alpha	HBA1	0.68 (0.55; 1)	0.8 (0.59; 1.5)	1.1805	0.417096	0.0879056
Hemopexin	HPX	1 (0.93; 1.1)	1.1 (0.97; 1.1)	1.06164	0.240687	0.251286
Heparin cofactor 2	SERPIND1	0.92 (0.88; 0.99)	1 (0.9; 1.1)	1.10886	0.13067	0.244683
Histidine-rich glycoprotein	HRG	1.1 (0.88; 1.2)	1 (0.76; 1.2)	0.915077	0.449572	0.152067
Hyaluronan-binding protein 2	HABP2	0.97 (0.9; 1)	1 (0.89; 1.1)	1.04775	0.53653	0.0539727
Ig gamma-1 chain C region	IGHG1	1.1 (0.95; 1.2)	1.3 (1.2; 1.6)	1.26508	0.0102586	0.625466
Ig mu chain C region	IGHM	1.1 (0.6; 1.2)	0.97 (0.56; 1.4)	0.923473	0.989062	0.0586815
Ig mu heavy chain disease protein and Ig mu chain C	IGHM(P04220)	1 (0.62; 1.3)	1 (0.55; 1.4)	1.00858	0.967195	0.0548828
Immunoglobulin kappa variable 4-1	IGKV4-1	1 (0.77; 1.3)	0.86 (0.74; 1)	0.831889	0.252088	0.135233
Insulin-like growth factor-binding protein 3	IGFBP3	0.99 (0.91; 1)	0.97 (0.84; 1.1)	0.979598	0.945351	0.0701712
Insulin-like growth factor-binding protein complex acid labile subunit	IGFALS	0.93 (0.9; 0.98)	1 (0.96; 1.1)	1.09316	0.0595415	0.332014
Inter-alpha-trypsin inhibitor heavy chain H4	ITIH4	1 (0.9; 1.1)	0.97 (0.89; 1.1)	0.97417	0.690726	0.128727
Kininogen-1	KNG1	0.88 (0.79; 1)	0.85 (0.72; 1)	0.964701	0.670577	0.0696714
Leucine-rich alpha-2-glycoprotein	LRG1	0.78 (0.62; 0.98)	0.84 (0.73; 0.94)	1.08094	0.670577	0.0981094
Lysozyme C	LYZ	0.94 (0.79; 1.2)	1.1 (0.87; 1.2)	1.13206	0.611539	0.0883412
Neuropilin-2	NRP2	0.96 (0.91; 1)	1.1 (0.91; 1.2)	1.11617	0.288455	0.243142
Pappalysin-1	PAPPA	0.46 (0.39; 0.75)	0.67 (0.39; 1)	1.44934	0.731657	0.0518913
Phosphatidylinositol-glycan-specific phospholipase D	GPLD1	0.95 (0.8; 1.1)	1 (0.89; 1.1)	1.07264	0.592369	0.0914353
Phospholipid transfer protein	PLTP	1 (0.9; 1.1)	1 (0.9; 1)	0.948484	0.650654	0.0598596
Pigment epithelium-derived factor	SERPINF1	0.95 (0.92; 1)	1 (0.88; 1.1)	1.05253	0.500791	0.145419
Plasma protease C1 inhibitor	SERPING1	0.98 (0.71; 1.1)	1.6 (1.1; 2.1)	1.6135	0.00443416	0.730762
Plasminogen	PLG	0.99 (0.93; 1.1)	1 (0.95; 1.2)	1.04014	0.240687	0.182527
Pregnancy zone protein	PZP	0.56 (0.25; 2.5)	0.88 (0.34; 2.3)	1.56979	0.630972	0.0587135
Protein_deglycase_DJ-1	PARK7	1.3 (0.79; 1.5)	1.1 (0.81; 1.5)	0.824839	0.794434	0.0530008
Prothrombin	F2	0.96 (0.79; 1.1)	1 (0.93; 1.1)	1.0767	0.314515	0.30867
Retinol-binding protein 4	RBP4	1 (0.95; 1.1)	1.1 (0.97; 1.2)	1.0651	0.252088	0.25559
Serotransferrin	TF	0.97 (0.9; 1)	0.98 (0.88; 1.1)	1.01672	0.837043	0.0503646
Serum albumin	ALB	1.1 (0.97; 1.1)	1 (0.93; 1.1)	0.936599	0.301303	0.195361
Serum amyloid P-component	APCS	0.96 (0.9; 1.1)	1.1 (0.95; 1.3)	1.14993	0.13805	0.266391
Serum paraoxonase/arylesterase 1	PONl	0.97 (0.89; 1.2)	1.1 (0.94; 1.2)	1.14865	0.314515	0.143029
Sex hormone-binding globulin	SHBG	0.86 (0.62; 0.98)	0.81 (0.53; 1)	0.937312	0.815673	0.0570528
SPARC	SPARC	0.97 (0.93; 1.2)	1.1 (0.83; 1.3)	1.15868	0.611539	0.0879052
Tetranectin	CLEC3B	0.97 (0.93; 1.1)	0.93 (0.84; 1.1)	0.955314	0.116805	0.446344
Thyroxine-binding globulin	SERPINA7	0.9 (0.85; 1.1)	0.98 (0.89; 1.1)	1.08784	0.53653	0.0633069
Transthyretin	TTR	0.9 (0.81; 1.1)	1.3 (1; 1.4)	1.40096	0.0122071	0.271725
Vascular cell adhesion protein 1	VCAM1	0.84 (0.79; 1.2)	0.9 (0.71; 1.2)	1.06368	0.858531	0.0585023
Vasorin	VASN	1.1 (0.83; 1.2)	1.1 (0.92; 1.2)	0.954983	0.650654	0.167386
Vitamin D-binding protein	GC	1 (0.98; 1)	1 (0.94; 1.1)	1.0035	0.573471	0.0500105
Vitamin K-dependent protein S	PROS1	0.91 (0.9; 0.98)	0.95 (0.87; 1)	1.03906	0.630972	0.17797
Vitronectin	VTN	0.94 (0.88; 1)	1.1 (0.98; 1.2)	1.13498	0.00858322	0.762347

## Sheet: Table S10
Table S10. Protein markers discriminating CAH and GAH groups. Listed are the MoM levels in each group, the GAH/CAH median ratio, Mann-Whitney test p-value, and statistical power.
Proteins	Gene	CAH	GAH	FC	P	Power
Adiponectin	ADIPOQ	0.68 (0.57; 0.99)	0.81 (0.61; 0.94)	1.18776	0.836116	0.0501523
Afamin	AFM	1 (0.98; 1.1)	1.1 (0.98; 1.2)	1.02251	0.451727	0.0736286
Alpha-1-acid glycoprotein 1	ORM1	1 (0.88; 1.2)	0.94 (0.86; 1.1)	0.913633	0.593399	0.107816
Alpha-1-antichymotrypsin	SERPINA3	0.88 (0.8; 1)	0.96 (0.83; 1)	1.08782	0.703059	0.0566965
Alpha-1B-glycoprotein_VAR_018369	A1BG	0.96 (0.93; 1.1)	0.92 (0.82; 0.99)	0.952319	0.0483735	0.668335
Alpha-2-antiplasmin	SERPINF2	1 (0.93; 1.1)	1 (0.88; 1.1)	1.01735	0.752155	0.0933215
Alpha-2-HS-glycoprotein	AHSG	1.2 (1; 1.3)	1.1 (1; 1.2)	0.898409	0.320291	0.176099
Alpha-2-macroglobulin	A2M	1 (0.83; 1.2)	0.92 (0.91; 1.2)	0.902824	0.973947	0.0512866
Angiotensinogen	AGT	1.1 (0.94; 1.1)	0.97 (0.89; 1.2)	0.909108	0.670976	0.0502986
Antithrombin-III	SERPINC1	1 (0.85; 1.2)	0.98 (0.76; 1.2)	0.93999	0.768752	0.0719331
Apolipoprotein A-II	APOA2	1.1 (0.95; 1.2)	1.1 (1; 1.2)	1.00475	0.836116	0.0545661
Apolipoprotein A-IV	APOA4	0.98 (0.88; 1.1)	1.2 (1.1; 1.3)	1.1763	0.0123673	0.715395
Apolipoprotein B-100	APOB	1.2 (0.91; 1.4)	1 (0.92; 1.3)	0.850273	0.320291	0.212767
Apolipoprotein C-I	APOC1	0.9 (0.8; 1)	0.85 (0.79; 1)	0.946705	0.887453	0.050082
Apolipoprotein C-II	APOC2	1.1 (0.93; 1.3)	0.9 (0.71; 1.1)	0.836304	0.0434431	0.274807
Apolipoprotein C-III	APOC3	1 (0.89; 1.2)	0.91 (0.83; 1)	0.878822	0.157476	0.306037
Apolipoprotein D	APOD	0.99 (0.85; 1.1)	0.95 (0.79; 1.1)	0.965279	0.639471	0.0908389
Apolipoprotein E	APOE	0.96 (0.86; 1.2)	0.97 (0.87; 1.1)	1.01385	0.904679	0.0747147
Apolipoprotein L1	APOL1	0.99 (0.91; 1.1)	1 (0.9; 1.1)	1.03774	0.593399	0.101385
Apolipoprotein M	APOM	0.93 (0.87; 0.97)	0.95 (0.83; 1.1)	1.01553	0.608591	0.154492
Apolipoprotein(a)	LPA	2.7 (1; 4.1)	0.94 (0.66; 2.9)	0.34729	0.0537549	0.212106
Attractin	ATRN	0.96 (0.88; 1)	0.97 (0.92; 1)	1.00711	0.670976	0.141278
Beta-2-glycoprotein 1	APOH	1.1 (0.96; 1.2)	1 (0.97; 1.2)	0.939828	0.376673	0.179004
Beta-2-microglobulin	B2M	1.1 (0.97; 1.2)	1 (0.84; 1.2)	0.94576	0.164102	0.367439
Beta-Ala-His dipeptidase	CNDP1	0.93 (0.83; 1.1)	1 (0.76; 1.2)	1.09398	0.703059	0.0525562
Biotinidase	BTD	1.1 (1; 1.2)	1 (0.91; 1.2)	0.966433	0.520126	0.207762
C4b-binding protein alpha chain	C4BPA	0.93 (0.78; 1.1)	0.96 (0.83; 1.1)	1.02454	0.639471	0.0629693
Carbonic anhydrase 1	CA1	0.63 (0.47; 1.2)	0.97 (0.62; 1.6)	1.54904	0.353438	0.0936483
Carboxypeptidase N catalytic chain	CPN1	0.92 (0.85; 1.1)	1.1 (0.91; 1.1)	1.15537	0.170932	0.202383
Carboxypeptidase N subunit 2	CPN2	0.91 (0.84; 1)	0.99 (0.91; 1.1)	1.09248	0.11654	0.374222
Cathelicidin antimicrobial peptide	CAMP	0.92 (0.77; 1.3)	0.95 (0.67; 1.2)	1.02762	0.320291	0.226376
CD5 antigen-like	CD5L	0.92 (0.8; 1)	0.97 (0.66; 1.4)	1.05692	0.686949	0.136664
Ceruloplasmin	CP	0.91 (0.88; 1)	0.9 (0.84; 0.95)	0.993169	0.451727	0.106395
Cholinesterase	BCHE	0.92 (0.84; 1.1)	1.1 (0.95; 1.1)	1.1558	0.106499	0.394717
Coagulation factor X	F10	0.93 (0.87; 1)	1 (0.86; 1.2)	1.10111	0.224654	0.243868
Coagulation factor XII	F12	1 (0.77; 1.1)	0.99 (0.69; 1.1)	0.970697	0.50604	0.127024
Complement C1q subcomponent subunit A	C1QA	0.99 (0.93; 1.1)	1 (0.92; 1.2)	1.03774	0.670976	0.0552696
Complement C1q subcomponent subunit C	C1QC	1.1 (0.89; 1.3)	1 (0.86; 1.2)	0.939555	0.425833	0.120355
Complement C1r subcomponent	C1R	0.99 (0.91; 1.1)	0.92 (0.85; 1)	0.935569	0.269629	0.08784
Complement C1r subcomponent-like protein	C1RL	1 (0.84; 1.1)	0.95 (0.88; 1)	0.908798	0.170932	0.345886
Complement C1s subcomponent	C1S	0.98 (0.96; 1.1)	1 (0.94; 1.1)	1.01963	0.57838	0.197221
Complement C2	C2	1 (0.91; 1.1)	1 (0.8; 1.1)	0.959276	0.19267	0.308306
Complement C3	C3	0.93 (0.8; 1)	0.94 (0.87; 0.99)	1.00916	0.870278	0.0771486
Complement C5	C5	0.91 (0.87; 1)	0.93 (0.85; 1)	1.01368	0.887453	0.120984
Complement component C8 alpha chain	C8A	0.95 (0.9; 1.1)	0.94 (0.88; 1)	0.987256	0.492154	0.0954955
Complement component C8 beta chain	C8B	0.92 (0.85; 1)	0.89 (0.76; 0.98)	0.966807	0.331111	0.228118
Complement component C9	C9	0.83 (0.7; 0.92)	0.82 (0.77; 0.92)	0.982554	0.887453	0.0563993
Complement factor B	CFB	0.95 (0.82; 1)	0.9 (0.76; 0.95)	0.950243	0.40081	0.0781045
Complement factor I	CFI	0.97 (0.92; 1.1)	0.95 (0.89; 1)	0.970628	0.34216	0.258016
Complement_C4	C4A |C4B	0.97 (0.77; 1.2)	1 (0.89; 1.1)	1.04337	0.593399	0.0665607
Corticosteroid-binding globulin	SERPINA6	0.93 (0.81; 0.95)	1 (0.95; 1.1)	1.10503	0.0140858	0.595691
Cystatin-C	CST3	0.98 (0.88; 1.1)	1 (0.88; 1.2)	1.05634	0.534406	0.128313
Extracellular matrix protein 1	ECM1	1.1 (0.82; 1.2)	0.87 (0.75; 1.2)	0.822278	0.57838	0.0508535
Fibronectin	FN1	1 (0.81; 1.2)	1 (0.97; 1.2)	1.02063	0.320291	0.233982
Fibulin-1	FBLN1	1 (0.87; 1.2)	0.94 (0.78; 1.1)	0.948159	0.157476	0.187424
Ficolin-3	FCN3	1 (0.8; 1.1)	1 (0.84; 1.1)	1.00439	0.92195	0.0509044
Gelsolin	GSN	0.95 (0.87; 1)	0.98 (0.92; 1)	1.03482	0.38863	0.0834741
Haptoglobin	HP	0.82 (0.63; 1)	0.84 (0.66; 1.1)	1.02766	0.686949	0.0801391
Hemoglobin subunit alpha	HBA1	0.73 (0.6; 1.3)	0.96 (0.64; 1.4)	1.32728	0.836116	0.0773669
Hemopexin	HPX	1 (0.94; 1.1)	0.97 (0.91; 1)	0.948523	0.144823	0.349304
Heparin cofactor 2	SERPIND1	0.94 (0.91; 1)	1 (0.91; 1.1)	1.06512	0.260182	0.0920125
Histidine-rich glycoprotein	HRG	0.89 (0.74; 1.1)	1.1 (0.9; 1.2)	1.25061	0.0066896	0.870934
Hyaluronan-binding protein 2	HABP2	0.97 (0.86; 1)	0.93 (0.85; 1.1)	0.963252	0.836116	0.0539955
Ig gamma-1 chain C region	IGHG1	1.1 (0.78; 1.2)	1.1 (0.82; 1.6)	0.98245	0.478471	0.172831
Ig mu chain C region	IGHM	1 (0.77; 1.1)	0.97 (0.69; 1.3)	0.969041	0.719301	0.133866
Ig mu heavy chain disease protein and Ig mu chain C	IGHM(P04220)	0.93 (0.82; 1.1)	0.97 (0.66; 1.3)	1.04439	0.534406	0.219041
Immunoglobulin kappa variable 4-1	IGKV4-1	1.1 (0.92; 1.2)	0.88 (0.68; 1.1)	0.828232	0.0803695	0.370802
Insulin-like growth factor-binding protein 3	IGFBP3	1 (0.89; 1.1)	0.97 (0.87; 1.1)	0.971213	1	0.0600673
Insulin-like growth factor-binding protein complex acid labile subunit	IGFALS	0.94 (0.89; 1)	0.98 (0.89; 1.1)	1.04264	0.425833	0.149796
Inter-alpha-trypsin inhibitor heavy chain H4	ITIH4	1 (0.91; 1.2)	1 (0.99; 1.1)	1.01499	0.608591	0.0515774
Kininogen-1	KNG1	0.98 (0.93; 1)	0.96 (0.86; 1.1)	0.972182	0.250962	0.190202
Leucine-rich alpha-2-glycoprotein	LRG1	0.87 (0.72; 1.1)	0.91 (0.78; 1)	1.04848	0.752155	0.0581084
Lysozyme C	LYZ	1 (0.83; 1.2)	1.1 (0.88; 1.2)	1.03444	0.62395	0.0950564
Neuropilin-2	NRP2	1 (0.94; 1.1)	1 (0.94; 1.1)	0.980694	0.819143	0.0634565
Pappalysin-1	PAPPA	0.69 (0.4; 1.3)	0.71 (0.55; 1)	1.01592	0.887453	0.0504361
Phosphatidylinositol-glycan-specific phospholipase D	GPLD1	0.99 (0.92; 1.1)	1 (0.92; 1.1)	1.02278	0.639471	0.0948731
Phospholipid transfer protein	PLTP	1 (0.89; 1.1)	0.99 (0.85; 1.1)	0.954352	0.451727	0.0946384
Pigment epithelium-derived factor	SERPINF1	1.1 (0.9; 1.2)	0.99 (0.94; 1.1)	0.931629	0.451727	0.145369
Plasma protease C1 inhibitor	SERPING1	1 (0.74; 1.2)	0.94 (0.69; 1.3)	0.901733	0.686949	0.0704286
Plasminogen	PLG	1 (0.93; 1.1)	1 (0.88; 1.1)	0.995235	0.785454	0.090019
Pregnancy zone protein	PZP	1.2 (0.65; 2.8)	0.67 (0.27; 2.5)	0.542137	0.157476	0.168258
Protein_deglycase_DJ-1	PARK7	0.96 (0.72; 1.4)	1.1 (0.65; 1.7)	1.12386	0.785454	0.0754108
Prothrombin	F2	0.94 (0.86; 1)	0.97 (0.89; 1)	1.03309	0.735669	0.0558281
Retinol-binding protein 4	RBP4	1 (0.91; 1.2)	1.1 (0.95; 1.2)	1.06854	0.425833	0.0699973
Serotransferrin	TF	0.95 (0.82; 1)	0.94 (0.85; 1.1)	0.993313	0.904679	0.0607909
Serum albumin	ALB	0.98 (0.86; 1.1)	1 (0.9; 1.1)	1.03182	0.956592	0.0542764
Serum amyloid P-component	APCS	0.95 (0.76; 1)	1.1 (0.98; 1.1)	1.11723	0.0108334	0.646354
Serum paraoxonase/arylesterase 1	PONl	1 (0.91; 1.1)	1 (0.88; 1.1)	1.01426	0.785454	0.0528411
Sex hormone-binding globulin	SHBG	0.95 (0.65; 1.1)	0.83 (0.73; 1.1)	0.86944	0.939257	0.0563738
SPARC	SPARC	1.1 (0.98; 1.2)	1.1 (0.9; 1.2)	0.97825	0.593399	0.125328
Tetranectin	CLEC3B	0.99 (0.81; 1.1)	0.91 (0.8; 1.1)	0.913232	0.655148	0.0508378
Thyroxine-binding globulin	SERPINA7	0.97 (0.91; 1.1)	0.95 (0.87; 1.1)	0.979347	0.819143	0.0503541
Transthyretin	TTR	0.93 (0.74; 0.99)	0.8 (0.7; 1.1)	0.862459	0.92195	0.136303
Vascular cell adhesion protein 1	VCAM1	0.91 (0.82; 1.1)	1.1 (0.88; 1.3)	1.26005	0.0566237	0.677868
Vasorin	VASN	0.96 (0.83; 1.1)	1 (0.91; 1.1)	1.07939	0.20034	0.23084
Vitamin D-binding protein	GC	0.99 (0.89; 1.1)	0.98 (0.88; 1)	0.992664	0.92195	0.0985392
Vitamin K-dependent protein S	PROS1	0.96 (0.92; 1)	0.92 (0.79; 0.98)	0.956283	0.0765588	0.239381
Vitronectin	VTN	1 (0.96; 1.1)	0.95 (0.87; 1.1)	0.937762	0.2332	0.172398

[truncated: 8 more sheets: Table S11, Table S12, Table S13, Table S14, Table S15, Table S16, Table S17, Table S18]
